# Supplementary material for: Cytokine production by activated plasmacytoid dendritic cells and natural killer cells is suppressed by an IRAK4 inhibitor
Source: Arthritis Res Ther. 2018 Oct 24;20:238. doi: 10.1186/s13075-018-1702-0 (PMC6235225; doi:10.1186/s13075-018-1702-0)
Supplement: Supplementary file 16 — Table S6. Gene expression in plasmacytoid dendritic cells (pDCs) from healthy donors. (XLSX 4030 kb) [file 13075_2018_1702_MOESM16_ESM.xlsx]

## Sheet: groupMean_withSD_counts
Additional file 16 Table S6: Gene expression in plasmacytoid dendritic cells (pDCs) from healthy donors (n=4) shown as mean log2 normalized counts with standard deviation (SD).
GeneName and EnsemblGeneID	MOCK_mean	MOCK_SD	RNAIC_HCQ_mean	RNAIC_HCQ_SD	RNAIC_I92_mean	RNAIC_I92_SD	RNAIC_mean	RNAIC_SD
TSPAN6_ENSG00000000003	0	0	0.524003955484335	1.04800791096867	0.411272294424962	0.822544588849925	0	0
TNMD_ENSG00000000005	0	0	0	0	0	0	0	0
DPM1_ENSG00000000419	7.7647	0.102900966726467	7.88405110091669	0.149090980041706	8.14508712788481	0.23006938640891	7.91424768958082	0.198895213427437
SCYL3_ENSG00000000457	9.39368316831119	0.316174422542502	9.15840048190211	0.231100661318538	9.31629935691559	0.15483878634903	9.21953723692523	0.206347063837521
C1orf112_ENSG00000000460	5.088630440008	0.511555750893652	5.02240691674411	0.133601316399739	5.17278583224094	0.202302646144166	5.40426942960968	0.660076909775762
FGR_ENSG00000000938	6.54203118895105	0.301863954139132	5.9059567984967	0.548237104895231	5.17293358727048	0.760357757728557	5.71265000530495	0.538716179892133
CFH_ENSG00000000971	0.775719996698465	0.902866132533263	0.29028344004789	0.58056688009578	0	0	0.8138214709232	1.6276429418464
FUCA2_ENSG00000001036	6.89353631954411	0.254699263558925	7.21239769529016	0.197910565394721	7.29327099933564	0.350110050694876	6.83156861175722	0.338778589870094
GCLC_ENSG00000001084	9.55332336133275	0.274997265957591	9.44322991530453	0.161095149880563	9.51144901156385	0.198091533388966	9.43310885673927	0.264116035351956
NFYA_ENSG00000001167	9.6005379377403	0.125481210974265	9.44314136381876	0.080591151852864	9.69929905557841	0.121844904716706	9.59293142673267	0.252337638342915
STPG1_ENSG00000001460	6.10979685568068	0.526265405393275	6.43185733898068	0.269881618966967	6.36922826255605	0.176998734437148	6.78727769816691	0.336967109926068
NIPAL3_ENSG00000001461	10.3713560098514	0.214356680961835	10.3746827783024	0.374686259825636	10.5011171943227	0.305531508757334	9.96766897838816	0.535475337565519
LAS1L_ENSG00000001497	8.34398035946796	0.277979209862663	8.58613335854502	0.384035879359235	8.76859595127685	0.266262217501191	8.70087539208357	0.339948627490069
ENPP4_ENSG00000001561	8.04070378829545	0.40778075493083	7.85269467727917	0.509995180931564	8.26778657097774	0.311870691234767	7.93511132218428	0.352491849626715
SEMA3F_ENSG00000001617	1.39637182044676	1.03543706558155	0.855987800303065	1.08592724178822	0.397528496843202	0.514108142668887	1.3744289467691	1.3214123739847
CFTR_ENSG00000001626	0	0	0	0	0	0	0	0
ANKIB1_ENSG00000001629	10.1168051395779	0.393360201176759	9.8319434836698	0.152705563701261	9.87632320250803	0.229468976815416	10.2071990436895	0.656396976253578
CYP51A1_ENSG00000001630	3.88361112377465	0.555041458505389	4.05095075231921	1.02810282371252	3.95335253414631	0.376185929633465	3.35097383322158	0.40073313090724
KRIT1_ENSG00000001631	8.03898888516268	0.416804049249624	7.55896659409134	0.31168560001458	7.09376684916551	0.612182668234345	7.76777392095195	0.44163366389978
RAD52_ENSG00000002016	6.15878237898661	0.574709091145562	4.83536221358281	0.663458260723334	5.28716725970127	1.0245961262696	5.72668943869953	0.739425793868834
MYH16_ENSG00000002079	0	0	0	0	0	0	0	0
BAD_ENSG00000002330	8.15772750671308	0.549149353089297	8.74177929311949	0.343754690880721	8.85764416047887	0.43052364857706	8.37673346124036	0.355476169933025
LAP3_ENSG00000002549	11.8578550549007	1.07619944118228	12.4853034832009	0.314550730541136	11.0929399371445	0.508282676948292	13.3299062525242	1.08820837513656
CD99_ENSG00000002586	10.9685190320423	0.744615041561057	11.1749398167135	0.771274928082052	10.9728959736141	0.790379086248204	10.727622607566	0.527680280899185
HS3ST1_ENSG00000002587	6.61442739558604	0.720788142963837	6.72781544306625	0.818137437396161	6.22855271255078	1.16532078105123	5.47166594088072	0.977557709992727
AOC1_ENSG00000002726	0	0	0	0	0	0	0	0
WNT16_ENSG00000002745	0	0	0	0	0	0	0	0
HECW1_ENSG00000002746	0	0	0	0	0	0	0.44603060312715	0.8920612062543
MAD1L1_ENSG00000002822	8.84930628993859	0.279062293526848	9.22177526163632	0.0874046250122353	9.14037356054416	0.0382237023646396	9.20896339435956	0.216644796009301
LASP1_ENSG00000002834	11.7916875479625	0.396912388727893	12.100118511884	0.362828203002847	11.7449163180153	0.472731473968613	11.3755783649387	0.616640774971853
SNX11_ENSG00000002919	7.73754331633021	0.367368568870907	8.07700162103042	0.249159158818163	8.27423944697948	0.260037223903317	8.38321983598641	0.512286677657882
TMEM176A_ENSG00000002933	0	0	0	0	0	0	0	0
M6PR_ENSG00000003056	11.6395044561886	0.278047609965296	12.0137436449627	0.320131077513935	12.2553234027121	0.253706729603271	11.9649269298201	0.318345527485676
KLHL13_ENSG00000003096	7.78002605248532	0.12648451601534	8.08784664489315	0.137806430702496	7.70766397642987	0.193990627074696	7.64003844207565	0.361120825184062
CYP26B1_ENSG00000003137	0.218179888229768	0.436359776459537	0.29028344004789	0.58056688009578	0.222089621534818	0.444179243069636	0.48617020050287	0.97234040100574
ICA1_ENSG00000003147	0.422562171694017	0.845124343388035	0.885323039918845	0.636747011755556	0.242054864911651	0.484109729823303	1.52129514400246	1.76520390640023
DBNDD1_ENSG00000003249	1.99524046777308	1.36026473534501	3.21653643501648	0.763325038636866	2.18309376575378	1.51319417970632	1.52811270520026	1.04045458056376
ALS2_ENSG00000003393	7.77450369954133	0.42049663084737	7.5621627007733	0.326918894486252	8.23591816090589	0.285492846060723	7.74105301568868	0.339807859869075
CASP10_ENSG00000003400	9.29421291786655	0.31840335547627	9.37151433773806	0.293910988043975	9.02069319889915	0.188060003628333	10.0203007953503	0.817615512774581
CFLAR_ENSG00000003402	10.4871456764082	0.664162235947226	10.4731523435038	0.798136962748239	10.3604361248995	1.21930990180114	12.0768546690122	0.93828956230227
TFPI_ENSG00000003436	6.13430626154518	0.935664944396447	6.64318348169984	0.673042446688686	6.03038804044673	0.256435732544649	6.44424174491233	0.954465928365903
NDUFAF7_ENSG00000003509	6.85147510450354	0.346508247345342	6.27080884645938	0.24515529536818	6.00328005112999	0.35441308776301	6.37758326435093	0.309553343203814
RBM5_ENSG00000003756	10.4046132568412	0.468206959642124	9.70594998205276	0.337114100163189	9.44019331474585	0.972683942264386	10.2297742101244	0.45820366659885
MTMR7_ENSG00000003987	0	0	0	0	0	0	0	0
SLC7A2_ENSG00000003989	0	0	0	0	0	0	0	0
ARF5_ENSG00000004059	9.2880860237947	0.0954785553631833	9.54849329566452	0.215208413711136	9.56980335258599	0.214791696253201	9.43785286465925	0.199426556654122
SARM1_ENSG00000004139	4.9438695404608	0.614901044172761	4.13886409047748	0.518131433517452	4.65852561001113	1.49435963927003	3.70166468348884	1.69233246373724
POLDIP2_ENSG00000004142	9.20257271133274	0.509249648285672	9.78100499055961	0.286439630032066	9.93366004062253	0.211154753346642	9.64984051388477	0.261495325560798
PLXND1_ENSG00000004399	8.03164949337642	0.966737219921928	7.17939018561934	1.68253650005081	6.16522595650354	0.856748603533496	6.27962195453088	1.11317977908893
AK2_ENSG00000004455	9.97281741375901	0.103066533639512	10.4001207619737	0.335200291631102	10.5869779725609	0.278234341184168	10.3892349182731	0.317329756087944
CD38_ENSG00000004468	10.9364928193305	1.96550561881072	10.8298203176745	0.567878553706909	10.130569131812	0.798997422690816	11.7592510624127	1.39807030177024
FKBP4_ENSG00000004478	10.5883139712069	0.194937408450872	10.8415625128145	0.260820287370679	10.4336308909291	0.331760267888802	10.8682100821296	0.399299397230575
KDM1A_ENSG00000004487	10.2302552467862	0.200123612213318	10.2617403532409	0.156617903818892	10.3068299842555	0.0591143146017985	10.3743493147709	0.267435342912842
RBM6_ENSG00000004534	10.1788775450828	0.816332462683634	8.5721523587028	0.572820485168093	8.53587276603085	1.28525525218961	9.6074270638848	0.749550761863038
CAMKK1_ENSG00000004660	8.83702661359409	0.567270768128343	8.17959333120242	0.560159292433543	8.82137649621061	0.676121839704129	7.9775743980171	0.920602699785378
RECQL_ENSG00000004700	9.69437291327876	0.201575144396839	9.60882039578883	0.243903365109285	9.90247912453042	0.139213028184264	9.6085972126872	0.240809413577688
VPS50_ENSG00000004766	8.28860233392741	0.0998833392463744	8.26171584320313	0.216679808492864	8.60135382243817	0.181537177715378	8.21445666999662	0.117860841052227
HSPB6_ENSG00000004776	0	0	0.486163892652328	0.972327785304655	0	0	0.436930337038357	0.873860674076715
ARHGAP33_ENSG00000004777	4.24286748491888	0.778510911229872	2.52828872302271	0.974955979302404	2.03837020541477	1.54607773612229	3.06075973671802	2.23017254196898
NDUFAB1_ENSG00000004779	7.99793642548028	0.438134520491082	8.5739149164821	0.422981075890866	8.78370358430324	0.269111262065073	8.55740990976232	0.258143415115576
PDK4_ENSG00000004799	3.72232220770432	0.546179630764181	2.77961526061806	1.23466715603083	3.56421575135451	0.564089157372669	2.38825207417358	1.16996204682247
SLC22A16_ENSG00000004809	0.2699190460357	0.5398380920714	0	0	0.222089621534818	0.444179243069636	0.755539342765657	1.51107868553131
ZMYND10_ENSG00000004838	1.58082600463475	1.93750349869864	0.173589796096664	0.347179592193328	0.411272294424962	0.822544588849925	1.60312635476419	1.85504669278442
ABCB5_ENSG00000004846	0	0	0	0	0	0	0	0
ARX_ENSG00000004848	0	0	0	0	0	0	0	0
SLC25A13_ENSG00000004864	7.07025126089954	0.484857439798588	6.96257076055772	0.24238426161205	6.19478807789378	0.913918445408009	6.92869612827357	0.244607399574964
ST7_ENSG00000004866	7.58390552321462	0.240351378148856	7.86275619662431	0.177879710270958	7.14790230360814	0.346168144296781	7.69026819426623	0.469093729761579
CDC27_ENSG00000004897	9.50260758486193	0.202390018277624	9.47273857026144	0.259537826206815	9.40257468781606	0.165766350965317	9.41729119942208	0.187245801085172
SLC4A1_ENSG00000004939	0.353157825004447	0.706315650008895	0	0	0	0	0	0
CALCR_ENSG00000004948	0	0	0	0	0.242054864911651	0.484109729823303	0	0
HCCS_ENSG00000004961	9.04319456379721	0.310178498643189	9.48178430510105	0.266045775694673	9.62255125401768	0.338614033907295	9.48480549256854	0.317734981793786
DVL2_ENSG00000004975	8.53977164058489	0.390098646182126	8.55716248296404	0.0910245546381624	8.64648917551277	0.167732319401734	8.40298611798335	0.426888728187405
PRSS22_ENSG00000005001	0	0	0	0	0	0	0	0
UPF1_ENSG00000005007	10.7997460578166	0.207171312282068	10.6048055000966	0.166549597793617	10.9073624984197	0.344263782141807	10.5918823098439	0.165073371843308
SKAP2_ENSG00000005020	10.3502511148133	0.338345379149649	10.4336755054556	0.210626528530143	9.35128042999241	0.164362732862028	10.3694021106898	0.353350977208634
SLC25A5_ENSG00000005022	11.4894678296092	0.375614136791652	12.0589929466651	0.266624972553815	12.0056091503915	0.383470204347654	11.9550716150552	0.454586494637074
CCDC109B_ENSG00000005059	8.72114158216743	0.151388681249724	8.67533806321949	0.320794913417904	6.27049403579049	0.511436555400233	8.23969739997343	0.307630401577719
HOXA11_ENSG00000005073	0	0	0	0	0	0	0	0
POLR2J_ENSG00000005075	7.52631380811042	0.221428785159473	7.65002892218489	0.162516582334391	8.12431453079753	0.229120262071245	7.68414999090931	0.311689362871132
DHX33_ENSG00000005100	7.01589686753728	0.188714729967784	6.82785731280835	0.426048191957289	7.21013588214883	0.614124834677193	7.08671141280849	0.472706438179671
MEOX1_ENSG00000005102	0	0	0	0	0	0	0	0
THSD7A_ENSG00000005108	0.838831711978066	1.17053034064628	0.29028344004789	0.58056688009578	0.600580139634366	0.719098710745008	0	0
LIG3_ENSG00000005156	9.71894829642923	0.0976617644463582	9.66173012329585	0.123416782629162	9.4387558980844	0.214956893627753	9.91716219767514	0.168243830859981
RPAP3_ENSG00000005175	8.90111336514613	0.344396927538714	8.75285165294209	0.280545318594458	9.04269464953467	0.196071664147211	8.77054591053601	0.305164752080866
ACSM3_ENSG00000005187	2.885207674928	0.17119130098528	3.07223567566854	0.937524708696313	2.71330653107603	0.920848567767346	3.93954354048222	0.359873837233263
AC004381.6_ENSG00000005189	4.04051911056038	1.45208378529095	3.96042111683025	0.619872214653465	2.6988132730352	0.501835105643207	5.14504913753282	0.837030661030511
CIAPIN1_ENSG00000005194	8.47882606830885	0.141848182387335	8.81988578626891	0.316660610499173	9.03476413140539	0.190796728277945	8.70265570938804	0.233639624024639
SPPL2B_ENSG00000005206	8.46354271741438	0.72172691853332	7.82832208402307	0.42553093334912	8.76408573638172	0.372398391226307	8.0823125095332	0.682103323980336
FAM214B_ENSG00000005238	7.69108734691345	0.832597216469765	7.60849150715928	0.385184939291837	7.3613853603616	0.234535291914349	7.49440392564614	0.506045560649723
COPZ2_ENSG00000005243	0.656036408400618	0.857653833501489	0	0	0.242054864911651	0.484109729823303	0.512788175507383	1.02557635101477
PRKAR2B_ENSG00000005249	7.34864844906669	0.289965694915841	7.17188072322011	0.653804091807341	6.75505712891135	0.676005804290799	7.3659822346143	0.118362315249737
MSL3_ENSG00000005302	9.87166810232686	0.241155988385606	9.69549463370107	0.0980012592379567	9.52594313797783	0.253466432543403	9.86057367885273	0.308100203131485
CREBBP_ENSG00000005339	11.5621760900474	0.0849567422057458	11.3596665370833	0.26567821288865	11.2678196620946	0.362639846429151	11.6695663075105	0.25831498181754
BZRAP1_ENSG00000005379	6.17704746480436	0.761993107405098	4.93328694870114	0.708067559787022	6.81089646545962	0.495912936396428	5.7666404656085	0.799797912100727
MPO_ENSG00000005381	0	0	0.707938455986345	0.843503719931748	1.1866634556865	1.52899278810418	0.513607581707094	0.653367247522773
PON1_ENSG00000005421	0.423065133579357	0.488995708650757	0	0	0.296720705121768	0.593441410243535	0.377065370213302	0.754130740426605
GCFC2_ENSG00000005436	7.21638057493922	0.600293728002467	6.75728835104151	0.218317182600954	6.4652704632928	0.357048215497186	7.03282774562682	0.39090327852771
WDR54_ENSG00000005448	7.33031025084977	0.699885885396321	7.58682912660732	0.365359106765076	6.98924892187002	0.707214917160216	6.96251651991589	0.449936207469252
CROT_ENSG00000005469	6.59398389142456	0.394631922169456	6.45904224900813	0.182283790194065	6.77208857239997	0.387020038994517	6.03750910834293	0.427320050614999
ABCB4_ENSG00000005471	0.802933540414812	0.94047669034807	1.39073781998374	1.08235097765579	0.242054864911651	0.484109729823303	0.528662617202052	0.636446768564448
KMT2E_ENSG00000005483	10.7704648771963	0.27236700853117	10.3637965533766	0.266126082560796	10.5884193951109	0.329281444927761	10.6231155589782	0.185739039026099
RHBDD2_ENSG00000005486	8.39485659905196	0.543604509557453	8.76978262878495	0.201857330617558	9.76638031474069	0.517828577295669	8.36031360651707	0.297521468892121
SOX8_ENSG00000005513	3.0138122598692	2.04624629983928	3.49972417016793	0.3486569471268	2.13997739825145	0.46496182110747	2.34872787950642	0.951053764784409
IBTK_ENSG00000005700	8.66145212714237	0.305940776196065	8.56872377716013	0.0601574283459722	8.61188328419108	0.276516047757809	8.61806322806867	0.220332833855501
ZNF195_ENSG00000005801	7.75480756292624	0.193248808717341	7.36021135611751	0.10023487172317	7.57296853661972	0.148351074247071	7.30972625742432	0.121958445648964
MYCBP2_ENSG00000005810	11.489317678216	0.301213971096671	10.9914676882804	0.379526212305977	10.2440977488601	0.523256311848184	11.5298398106371	0.558079999836393
FBXL3_ENSG00000005812	9.81677548202506	0.142883597825153	9.91464476918583	0.0740968526444772	10.140755387207	0.245958273126078	9.43691227873553	0.246861656533108
ITGAL_ENSG00000005844	12.5990581767841	0.305423679032868	12.6751451984639	0.433842266398941	11.8797512041013	0.415040076121368	12.106297185808	0.677353345413502
PDK2_ENSG00000005882	8.89863108650374	0.361038729047834	9.0625694767502	0.330919313745936	9.26014727602733	0.275376392679087	8.46803353079703	0.372442886464753
ITGA3_ENSG00000005884	3.47804705376526	0.487598018329539	3.08319009006077	0.919572084366624	2.47319408362059	1.07524334544337	3.20677888427789	1.49729777606259
ZFX_ENSG00000005889	9.13404507186937	0.535436374314967	8.69951632592787	0.416118821879219	8.77703968347831	0.659167095943714	8.77813787005386	0.297453270064642
LAMP2_ENSG00000005893	11.1831450016757	0.342907793320632	11.4856698128643	0.262907600829382	11.310271607626	0.268206787873831	11.5504891136982	0.435490576885239
ITGA2B_ENSG00000005961	0.723494519831849	0.958009771647926	1.37339228972085	1.261655773262	1.40859494250589	1.05934925123762	1.72059657445807	0.249684834134516
ASB4_ENSG00000005981	0	0	0	0	0	0	0	0
GDE1_ENSG00000006007	9.46129277687218	0.249329712615085	9.72028328869973	0.0401773017905274	10.1844819090221	0.15722916408327	9.33736069847691	0.383759836299951
C19orf60_ENSG00000006015	6.7112364832575	0.425038888318077	6.63403872001484	0.416883825101685	7.09907317799338	0.384113589694941	6.52231426542425	0.304118805500829
CRLF1_ENSG00000006016	0	0	0	0	0	0	0	0
OSBPL7_ENSG00000006025	6.7785182611097	0.679249656776465	5.92919272129025	0.267695325924821	5.92003899422104	0.18322278984673	5.88479392256323	1.11360375672051
TMEM98_ENSG00000006042	0.931639972560998	1.863279945122	1.00793371662964	1.2340985348087	1.46662160356817	2.37816615319072	2.09651957616342	1.76863440897608
YBX2_ENSG00000006047	0.620651823748298	1.2413036474966	0.173589796096664	0.347179592193328	0	0	0.289225381997772	0.578450763995545
KRT33A_ENSG00000006059	0	0	0	0	0	0	0	0
MAP3K14_ENSG00000006062	9.76925596832575	0.132878643352272	9.0668195703994	0.534917389529642	8.87844503426822	1.30185310459256	9.14764393953371	0.627488039527307
ABCC8_ENSG00000006071	0	0	0	0	0	0	0	0
CACNG3_ENSG00000006116	0	0	0	0	1.05438917978503	0.803263269432612	0	0
TMEM132A_ENSG00000006118	2.58849587886638	1.75077878537578	3.14255902853235	0.598385070632463	1.4511382361968	1.32338301586782	2.44899488547682	1.64516065172719
AP2B1_ENSG00000006125	11.0648004182223	0.175638091624099	11.236640487862	0.13705797524571	10.8405701719418	0.167564685110475	11.2173263280272	0.243563604385856
TAC1_ENSG00000006128	0	0	0.266178807204425	0.53235761440885	0	0	0.660209514050963	0.763136449419978
ZNF263_ENSG00000006194	8.67119865360683	0.303455340345022	8.58979110673486	0.0947237407717344	9.14319983390928	0.133534314393421	8.64575845570224	0.0578889557352531
CX3CL1_ENSG00000006210	0	0	0	0	0	0	0	0
SPATA20_ENSG00000006282	5.99980329661196	0.778444693952578	5.89678926954146	0.3881740490368	6.36796900939066	0.558881505547392	5.77327837275389	0.676776955041371
CACNA1G_ENSG00000006283	0	0	0.173589796096664	0.347179592193328	0.457280361326265	0.91456072265253	0.844782274697632	1.06803373157032
TNFRSF12A_ENSG00000006327	2.97463591558832	1.99098004714754	3.34982609460817	0.469643992797161	2.61800302594195	0.460828853000514	2.94112954919181	1.21984439567022
DLX6_ENSG00000006377	0	0	0	0	0	0	0	0
MAP3K9_ENSG00000006432	3.10198433906256	2.9940443980218	3.49653924471467	2.54345837878569	3.90289857885183	1.92464023826756	4.58526169135901	1.59765866145197
RALA_ENSG00000006451	9.76124156463989	0.255432466023627	9.98182186968038	0.159946902579688	10.1333613185324	0.206518498119936	9.5922740151168	0.426327136458795
BAIAP2L1_ENSG00000006453	3.80194596061751	0.304373399241421	3.50801625877681	1.1981155529083	2.51559034380503	1.69112983624824	4.03028921081716	1.56922591452642
KDM7A_ENSG00000006459	8.5177469816509	0.289184597228254	8.19897720866041	0.420192457914989	8.41514933464025	0.256387950669589	8.3462546610273	0.557237508740765
ETV1_ENSG00000006468	0.623076871040148	0.732195034011746	0	0	0	0	0	0
AGK_ENSG00000006530	5.42056562413536	0.59374282780747	5.28678266260451	0.375429183329816	5.32786091468719	0.288618938740946	5.46932189538588	0.503290636044532
ALDH3B1_ENSG00000006534	5.15867119697817	0.478890415708355	5.1707556525705	0.843816132639526	3.78640419439986	0.699877793443894	4.10031890846703	1.43231555020455
TTC22_ENSG00000006555	1.17233003560616	2.34466007121231	0.707938455986345	0.843503719931748	0	0	0.289225381997772	0.578450763995545
PHTF2_ENSG00000006576	6.87438721796067	0.384382768483177	6.56266005778135	0.198638803696969	5.8771062305132	0.377148487325163	6.60028193787878	0.475417055195772
CCL26_ENSG00000006606	0	0	0	0	0	0	0	0
FARP2_ENSG00000006607	10.177017714606	0.386913098580299	10.2448873673842	0.367882776729759	10.1290212835001	0.482986951248587	10.3938821948296	0.194084903979526
USH1C_ENSG00000006611	0	0	0	0	0	0	0	0
GGCT_ENSG00000006625	6.67515103075215	0.049860739214951	6.77533941511109	0.238863361803005	6.78780147801124	0.14646778350014	6.16607130831779	0.625294938397932
DBF4_ENSG00000006634	7.56861730699363	0.446710459419105	7.47317024558848	0.0927815470804523	7.68224910253707	0.0654178457211116	7.24794937334945	0.298075153591713
TBXA2R_ENSG00000006638	2.18928159309183	1.12797686184116	1.4077779752282	1.15583711877781	0.222089621534818	0.444179243069636	0.609789337914649	0.825679823175403
IFRD1_ENSG00000006652	8.30808958078111	0.201658188369632	8.04625293976797	0.319215193886131	8.15620063266413	0.476549164616382	8.0286239225336	0.386777116041175
LGALS14_ENSG00000006659	0	0	0	0	0	0	0	0
COX10_ENSG00000006695	6.64145023860236	0.305292409264509	6.87543697168599	0.256859471257534	7.1900064773224	0.39645659779851	6.71233605309838	0.16177894289703
GTF2IRD1_ENSG00000006704	2.67089429783061	1.82995549506822	3.2009438087698	0.350394590476323	2.87568368794769	0.670952847006657	3.2781743598144	0.499172007115763
PAF1_ENSG00000006712	9.55100146148692	0.241817236142425	9.6999108656963	0.125673658302866	9.94335733860776	0.142611738167443	9.93917033277034	0.500184809540827
VPS41_ENSG00000006715	9.52412761954364	0.283549603192944	9.36021208695515	0.0538677089890804	9.10220847796876	0.25364449579359	9.56884355838431	0.251938195677312
ARHGAP44_ENSG00000006740	0	0	0.266178807204425	0.53235761440885	0.464144486446469	0.536938638561054	0.436930337038357	0.873860674076715
ELAC2_ENSG00000006744	9.63754083774535	0.148701685120568	9.62413353205929	0.159084678281299	9.6865801487651	0.180686867482541	9.40368303308236	0.217497758245314
SCIN_ENSG00000006747	0.488098934265468	0.569905782309111	0.847193769339555	1.082770249404	0	0	0.981804837511748	1.01285982621245
ARSD_ENSG00000006756	8.41511272788695	0.668896042873738	8.59176826011077	0.237190824561568	8.2938004713676	0.19004316040929	8.81847217489802	0.139154961310718
PNPLA4_ENSG00000006757	6.08051843606404	0.179163587803972	6.04403253105829	0.234721972070465	6.74675069245426	0.172112102837223	5.99513555924388	0.388732957010484
MYH13_ENSG00000006788	0	0	0	0	0	0	0	0
ADIPOR2_ENSG00000006831	10.0694757566403	0.265579491740159	10.2695111914602	0.136229215909888	10.599427309016	0.146297732210322	10.2498812298208	0.132640141127484
CDKL3_ENSG00000006837	1.83448356491403	0.703912971206283	0.630833889312743	1.26166777862549	2.78254546485743	0.519169715231928	0.981804837511748	1.01285982621245
UPP2_ENSG00000007001	0	0	0	0	0.358525274722715	0.71705054944543	0	0
PRSS21_ENSG00000007038	4.00958484470427	0.847890087135962	3.28987423386137	0.662693410496668	2.96083025089085	0.656133645049224	3.14432924951704	0.767498144248203
MARK4_ENSG00000007047	8.99829264635105	0.0497589826915715	8.96400589242426	0.196567331977084	8.91373969742606	0.0895290864908623	8.96566591501593	0.232308305195979
PROM1_ENSG00000007062	0.334739975554907	0.669479951109815	0.729145038039825	1.45829007607965	0.488015686118432	0.976031372236865	1.7900168119843	0.748208966816621
CCDC124_ENSG00000007080	8.22876100720734	0.362341918823534	8.51915997856214	0.279037360378619	8.73521986785131	0.34356067517611	8.58370048381455	0.296153997842428
CEACAM21_ENSG00000007129	4.61005135826263	0.437090529110537	4.70229217500304	0.209240221852255	4.38126492720765	0.422994442937837	4.31617564710885	0.975847367186525
PAFAH1B1_ENSG00000007168	10.1440225661758	0.134595405554092	10.3637500601062	0.0576486417909999	10.2481713143662	0.0697973586649663	10.3107887016431	0.318301847075184
NOS2_ENSG00000007171	0.2699190460357	0.5398380920714	0	0	0.127875708298369	0.255751416596739	0	0
DNAH9_ENSG00000007174	0	0	0	0	0	0	0	0
KIAA0100_ENSG00000007202	12.6218171564317	0.0718928794753339	12.7822726780272	0.0422501846417967	12.8384577037132	0.0973595539850402	12.7220353288639	0.101558797959624
SLC13A2_ENSG00000007216	0	0	0	0	0	0	0	0
GAS7_ENSG00000007237	5.82155901012377	0.644575858214511	5.59840028381372	0.912802919132827	4.74318693208724	0.517809290331533	4.90777116302371	1.18949687623205
TRAPPC6A_ENSG00000007255	6.17515320691179	0.451754203652809	6.85243272566782	0.325437056919836	7.18620695466621	0.177995834716828	6.79006953054509	0.203320284489981
MATK_ENSG00000007264	3.53559364175893	2.490779532012	4.18371810136883	0.368654978988407	3.41590636403678	1.008931607462	3.47328382321964	1.48647384084375
CEACAM7_ENSG00000007306	0	0	0	0	0	0	0	0
CD79B_ENSG00000007312	6.24668666925061	0.3022394765582	6.25683153283076	0.360208152509606	5.90554951878835	0.177330292332093	5.71431425172072	0.848022551800919
SCN4A_ENSG00000007314	0.733014038105549	0.997518495694533	0	0	0.978956711836192	1.15889933303589	0.772603153529856	1.13218225768356
ST7L_ENSG00000007341	6.58443957002649	0.346985063029224	6.48248761373477	0.175509848043187	6.80029296873144	0.248217488648333	6.76638196100003	0.521978820937839
TKTL1_ENSG00000007350	1.68764735651762	2.11577000660273	0	0	0.127875708298369	0.255751416596739	0.48617020050287	0.97234040100574
PAX6_ENSG00000007372	0	0	0.240835152757075	0.481670305514149	0	0	0.31946093322016	0.63892186644032
RPUSD1_ENSG00000007376	8.65051123403443	0.580161994933714	8.90595051289819	0.0313736356107824	9.30727337833216	0.149145090295736	8.64355347252305	0.44424369230167
RHBDF1_ENSG00000007384	0.430018512125213	0.860037024250425	0.173589796096664	0.347179592193328	0.615891394416802	0.922838965342017	0.897761262926406	0.738367070051477
LUC7L_ENSG00000007392	8.80869631509877	0.187462916943034	8.33163500717519	0.147703379900041	9.51146008491602	0.0586097161076811	8.71716154073437	0.422482994311668
CACNA2D2_ENSG00000007402	2.39782931574945	1.6093183126192	2.67516367777322	1.10863324823089	2.1685745172185	1.20761614219156	2.64737498711912	1.00200100077674
BAIAP3_ENSG00000007516	2.50403351523007	1.72852386281912	3.0409416669014	0.935205369983224	3.29721717660187	0.460040049222405	3.31579209544521	1.01716536528891
TSR3_ENSG00000007520	8.5382241160941	0.186649093956388	8.6679819652562	0.323887912068804	8.66768270736567	0.219873218413785	8.28650109376288	0.557866898148954
PIGQ_ENSG00000007541	8.46615414062814	0.754439886452642	8.67216721009914	0.291075616631286	9.15075963884757	0.214362865454021	8.59126779637529	0.165839958634854
CRAMP1_ENSG00000007545	8.06839723124712	0.254724134225391	7.52914972698036	0.224422336049728	7.75699129357842	0.326740008480662	7.35770625706545	0.780558446749696
TEAD3_ENSG00000007866	2.47343858894821	0.308292059972175	2.24818682789986	1.60817257397583	0.740132830972616	0.951414570785882	3.02157834164111	1.32749206381473
SELE_ENSG00000007908	0	0	0	0	0	0	0	0
DNAJC11_ENSG00000007923	8.62897964279685	0.212516029405106	8.46501800296267	0.147912288938533	7.99771587014643	0.465895041752491	8.60798022701778	0.234649643209594
FMO3_ENSG00000007933	0	0	0	0	0	0	0	0
MYLIP_ENSG00000007944	7.70521567916976	0.362588061653876	7.63525820276667	0.384456411850133	7.70893493936271	0.285973536072084	8.21564522684628	0.330047138106191
NOX1_ENSG00000007952	0	0	0	0	0	0	0	0
E2F2_ENSG00000007968	9.4030066842039	0.866015320550328	9.09713663237796	1.10685314333459	8.64727410165021	0.70140034334849	7.94984511895058	1.01153636887051
PSMB1_ENSG00000008018	9.58132187892127	0.180476939511189	10.0694316905857	0.258407197018685	10.1857044059511	0.323781251533507	9.96240947962818	0.392769683773803
SYN1_ENSG00000008056	0	0	0.70382264465241	0.859586589253511	0.607697358077683	0.750797289007861	0.289225381997772	0.578450763995545
JARID2_ENSG00000008083	9.8573034803675	0.144599147298573	9.41574116894906	0.138337532897847	9.56560766627564	0.25773231717377	9.57951391000721	0.136711561893187
CDKL5_ENSG00000008086	8.03396816644504	0.36947399380099	7.90155264570165	0.314201994274045	7.86011708220096	0.200681047506669	8.08004983027945	0.345346708069072
CAMK1G_ENSG00000008118	0	0	0	0	0	0	0	0
CDK11A_ENSG00000008128	5.20253883179306	0.499682603282523	3.6181564344378	1.14817422414463	3.42527107414215	2.34823844548283	4.5230608508679	1.01162302543513
NADK_ENSG00000008130	11.8242226003815	0.319658208073639	11.7803276058614	0.100106683838739	11.8189206026495	0.136841825682258	11.6886889791434	0.140538484051062
TFAP2B_ENSG00000008196	0	0	0	0	0	0	0	0
TFAP2D_ENSG00000008197	0	0	0	0	0	0	0	0
DLEC1_ENSG00000008226	0.873713334745047	1.00995686519437	0	0	0.385607736542865	0.77121547308573	0.845318201080568	1.07063093117588
CYTH3_ENSG00000008256	8.22689180140354	0.226363866278827	7.71111648699752	0.56486750962859	8.09700832910619	0.233740070462049	7.74706007102845	0.337969345159842
ADAM22_ENSG00000008277	5.05373854804227	0.372450632938288	4.49382142547884	0.58417956571529	3.55761502186785	0.741124199334696	4.06064086548653	1.6513446288409
SYPL1_ENSG00000008282	8.41532467080358	0.646179824280852	8.94970176566354	0.224560314251977	8.74700691356721	0.23355320593698	8.78532205025714	0.276638804830082
CYB561_ENSG00000008283	5.69840146993837	0.958756604474056	5.87555046965347	1.28626840719915	6.02802069241203	1.04872099989314	6.86234333442058	0.665467719331433
SPAG9_ENSG00000008294	10.2427015227851	0.125000719781733	9.97408026599286	0.225205702587869	9.9686897181192	0.374400546323542	10.2182329431379	0.127709770247311
CELSR3_ENSG00000008300	3.57424450617571	1.81050983107004	2.03975658801608	1.15388362123109	1.49071497002364	1.76007763589605	2.17736130492483	1.87489735434413
AASS_ENSG00000008311	6.2218613296695	0.390587349488618	5.52136198406052	0.207714554746365	4.61970496556412	0.648813819130794	5.94411188066664	0.711862429681287
PLEKHG6_ENSG00000008323	1.60850928745481	1.35181265182596	2.02368403870695	2.17973252207177	2.09557803564294	1.97403896397298	3.59019732254173	2.30522414652854
SS18L2_ENSG00000008324	6.81481703558066	0.153355998872978	7.35013236489524	0.241558438094095	7.2143230409091	0.176231407196749	7.06157917305759	0.165132043493746
MPND_ENSG00000008382	6.89729716686775	0.544012090523246	7.12883060875343	0.550478800807049	6.74769193523072	0.445777438885302	6.91649761955509	0.12346230741488
MGST1_ENSG00000008394	5.81966482327132	1.24728384870956	6.11299850405474	0.962044602880499	5.78681950584747	1.02817153746838	5.9777431564675	0.715170458659917
CRY1_ENSG00000008405	8.51349111123657	0.338465606330156	8.39739112700725	0.168522954186289	7.80876106259991	0.385801288132746	8.36433335199525	0.292610566554498
PGLYRP1_ENSG00000008438	0	0	0	0	0	0	0	0
NFIX_ENSG00000008441	6.54986250698163	0.617038319046285	6.16834494113012	0.802762961112807	6.23631545207068	0.611491269171836	6.46489736150952	1.08633202544737
ST3GAL1_ENSG00000008513	9.51225718940442	0.376294642652669	9.58755978288196	0.395312207836625	10.024539552852	0.626670876730811	8.75683294212519	0.882533728175357
MMP25_ENSG00000008516	6.23450081156694	0.792931540724722	6.87472988605252	0.916084943350266	5.46936344027973	1.07402333280827	7.56220671798425	0.894756794148147
IL32_ENSG00000008517	3.60419675329954	0.948433179115589	3.1437915272114	0.964151145204766	2.37363225429231	0.430386642023123	3.63124047720901	0.757288032534564
PKD1_ENSG00000008710	9.58633994134205	0.435739720317084	8.85331487785493	0.487892453836793	8.78870440743655	0.569910284102442	9.39938313221922	0.39091998564041
MAPK8IP2_ENSG00000008735	0.45115116305103	0.90230232610206	1.36166845615098	0.963437316858883	1.11454417745035	1.30669063816686	1.43236410198883	1.05430391611128
MED24_ENSG00000008838	9.72744590739722	0.0813030698807665	9.78416505366898	0.124637399769383	9.71350184118908	0.112240807163797	9.8822184119399	0.158480705286779
RHOBTB2_ENSG00000008853	8.56483257446665	0.378029193356103	8.29111699679833	0.560540699924859	7.99314473865834	0.282948787692329	7.37396456298084	1.09240989797118
HEATR5B_ENSG00000008869	10.7031555446218	0.135055365810109	10.5607506120841	0.241183761930753	10.3956881902579	0.221987318920872	10.0962105554373	0.731514863119186
SEC62_ENSG00000008952	10.6838787113405	0.261436332697446	10.7681736195955	0.167487764799198	11.0276690226338	0.152371595325788	10.4620356247905	0.161429238887348
RPS20_ENSG00000008988	12.6798925003891	0.254320278893316	13.2382386942973	0.382882452420273	13.4801029465959	0.749416958191332	13.128043398947	0.457850294970209
CSDE1_ENSG00000009307	12.6736286960897	0.3343156871088	12.7905516245374	0.139224452034495	13.0024821472388	0.207907266068285	13.0459219262182	0.71587348826458
UBE3C_ENSG00000009335	10.1435880252553	0.0276459923571768	10.2306813564517	0.156201833219811	10.1186469931046	0.162819056114283	10.3165460580152	0.135859872183359
REV3L_ENSG00000009413	8.36045935747703	0.558609184689973	7.6583852751081	0.627435920035176	7.1557610243693	1.12571192203638	7.86331884429613	0.438867256649433
TENM1_ENSG00000009694	0	0	0	0	0	0	0	0
PAX7_ENSG00000009709	0	0	0	0	0	0	0	0
MASP2_ENSG00000009724	0	0	0	0	0	0	0.31946093322016	0.63892186644032
IYD_ENSG00000009765	0	0	0	0	0	0	0	0
FAM76A_ENSG00000009780	7.31306477794241	0.160762090309389	7.32148195414124	0.202794202346676	7.3690979869247	0.396242649511818	6.78534845872187	0.43191725300261
TRAF3IP3_ENSG00000009790	9.19055125049336	0.271488881300817	8.86916870954859	0.579797727652033	8.04324756321023	0.293695899173515	8.20355645077907	0.914393981459657
POMT2_ENSG00000009830	7.93553491680338	0.34772303665499	7.37353917118745	0.239421738183129	7.24089191756022	0.254812767179705	7.51426553843173	0.3975686680298
VTA1_ENSG00000009844	8.97759526324584	0.457483080589094	9.08726145444232	0.123276767202578	9.48024083758514	0.238076458031415	9.02251104679567	0.207193525487371
MLXIPL_ENSG00000009950	0	0	0	0	0	0	0	0
BAZ1B_ENSG00000009954	10.8484043653507	0.119319470650658	10.7724716781715	0.190271156712274	10.9579851804331	0.123194518502075	10.7517351139854	0.0559223821640811
RANBP9_ENSG00000010017	9.52529272048091	0.223539801150636	9.37578786738778	0.142973874258775	9.47962394226929	0.178071150620488	9.48558937020074	0.120295493208979
ETV7_ENSG00000010030	0	0	0.266178807204425	0.53235761440885	0.222089621534818	0.444179243069636	1.49045337104511	1.97908989757946
SPRTN_ENSG00000010072	7.64382645268849	0.348456882965908	7.6703966456158	0.167311639748004	7.59490297964411	0.154241081605935	7.62972761392735	0.21605427974627
METTL13_ENSG00000010165	8.9982444462166	0.29868125763889	9.33226903162781	0.341363236827829	9.54729727621555	0.208599544209117	9.36495702439299	0.260186761721935
DYRK4_ENSG00000010219	6.42516177843279	0.685786732746576	6.72495836890474	0.213061671855013	7.56439481176365	0.240127150398907	6.56607125180788	0.441881223761542
ZNF207_ENSG00000010244	10.6815624951827	0.185575016712723	10.7604820150051	0.075686866947346	11.2118531556682	0.113890535811167	11.023461391688	0.476470356233382
UQCRC1_ENSG00000010256	9.74000062888632	0.213603232405882	10.2067975072106	0.285635339031848	10.2041741453568	0.307812727533885	10.1888052356849	0.380755120379929
STARD3NL_ENSG00000010270	8.59037153078323	0.0460005086518895	8.89300307438143	0.390288540093152	9.27565328343946	0.171354552283268	9.06006664470236	0.464469116896416
CD9_ENSG00000010278	8.4649185470683	0.772822461120608	8.6096782463513	0.530727726417516	7.66067251529793	0.203625081851969	8.31608485348679	0.428867274050044
HHATL_ENSG00000010282	0.72107020908673	0.883653330900074	0.508098183599358	1.01619636719872	1.42877751439491	1.6711388462233	0.506651384167833	1.01330276833567
NCAPD2_ENSG00000010292	10.3110696167673	0.133484381900106	10.4511529204051	0.0938595732990791	10.2286422467199	0.110036031157554	10.1686760231804	0.364449247994348
IFFO1_ENSG00000010295	7.9806585301896	0.365047296602412	7.5583939820827	0.305118838572849	8.29579669154107	0.322299341903895	7.00193446369867	1.17099806989252
GIPR_ENSG00000010310	1.6380319251112	1.71263723476884	0.173589796096664	0.347179592193328	0.411272294424962	0.822544588849925	0.629973962828575	0.732280887709003
PHF7_ENSG00000010318	5.1780442985641	0.528740093783337	4.61251897173477	0.574270619091298	3.50675627719049	0.301462322651291	4.59141366626316	0.903965162052337
SEMA3G_ENSG00000010319	1.60767176852627	1.82174522671198	0.956024466612672	0.73744592787422	1.01710735731642	1.17636833767189	1.09348269928294	1.37890000487847
NISCH_ENSG00000010322	9.9794225912478	0.463807516997493	9.18897374727005	0.318219422497698	8.25018771729373	1.26997531933971	9.5110152122228	0.631545233368806
STAB1_ENSG00000010327	2.44754677757781	2.2858949411795	0.173589796096664	0.347179592193328	0.498077966060965	0.99615593212193	0.879417568005005	1.75883513601001
FUZ_ENSG00000010361	7.60541924581683	0.528282376442291	7.90594023537221	0.27314513537896	7.30818733565193	0.432655008696024	7.55726182526121	0.487933954476763
SLC6A13_ENSG00000010379	0.77101617160347	1.54203234320694	0.29028344004789	0.58056688009578	3.45638776010393	1.74872192920342	1.42870467140486	1.04388519716288
IDS_ENSG00000010404	10.9020790502667	0.12805944490411	10.8020163184557	0.185790726546374	11.2312234850368	0.297558370231088	10.6879139670699	0.17646501937601
PRSS3_ENSG00000010438	0	0	0	0	0	0	0	0
ZNF200_ENSG00000010539	7.31028800544461	0.378059391529021	7.14276585289161	0.244077499827083	7.42700035724289	0.229073866794064	7.38205159172896	0.354734630110859
CD4_ENSG00000010610	13.125507119562	0.606816199317918	13.6555505632904	0.422568336245975	13.1579328241441	0.383333584043072	13.4715155997405	0.233059412328473
LRRC23_ENSG00000010626	5.53071116992994	0.360047984031101	5.79465622988803	0.170246021624919	5.92044383168867	0.291045504879757	5.72196006595424	0.260593445950025
BTK_ENSG00000010671	10.6013639841551	0.221749708866254	10.5685175320511	0.231933775631925	10.3784983728616	0.222812619824472	10.3689774314276	0.159367008208636
HFE_ENSG00000010704	0.965002803327992	1.19167584911086	1.26126201696793	1.26501096879517	0.529091671197988	1.05818334239598	2.24558929752535	0.896637441260561
SCMH1_ENSG00000010803	8.37148772488324	0.357570989963475	7.96004889011475	0.439501472199165	8.21053617119273	0.3186905475572	8.21173883917496	0.353458850389895
FYN_ENSG00000010810	9.27601545612581	0.306135617999923	8.94934323761894	0.427479680429381	8.64876016827394	0.436899510154399	8.82593612229223	0.406108324332783
HIVEP2_ENSG00000010818	10.039493329296	0.404312400876093	10.1055380007706	0.569304184515058	9.58686385874568	0.967452523847811	11.175386992244	0.967605136403189
FMO1_ENSG00000010932	0	0	0	0	0	0	0.89665824022969	0.600601649893079
TCEB3_ENSG00000011007	10.0815688172112	0.452363568486898	10.1312787826505	0.370187017977765	9.8504114463372	0.641117817166386	10.6211521245726	0.727368398318737
LYPLA2_ENSG00000011009	8.672810604061	0.363875444729484	8.96113335915325	0.263694961210922	8.86347108694016	0.169012944771889	9.07657886797427	0.230623971450783
CLCN6_ENSG00000011021	8.01375991796273	0.201421602901348	7.48991845383862	0.410957509474498	7.36117771485374	0.548465533900966	7.2372386334937	0.623157911419738
MRC2_ENSG00000011028	4.63088374310192	0.827532589152326	3.94785075608575	0.868533091516913	2.62693319705073	1.76430235694334	4.14050427471059	0.587729954970976
NME1-NME2_ENSG00000011052	0	0	0	0	0	0	0	0
SLC6A7_ENSG00000011083	0	0	0	0	0	0	0	0
TSPAN9_ENSG00000011105	0.218179888229768	0.436359776459537	0.439768603301089	0.529832519959803	0.358525274722715	0.71705054944543	1.05232214511636	1.30905468424814
BTBD7_ENSG00000011114	5.6519243593801	0.268180733398808	6.04313579936043	0.249076162612391	5.95945951344902	0.163088333736174	6.01422839652297	0.303725952001234
APBA3_ENSG00000011132	8.8892843460041	0.159825996057391	9.08683464885622	0.317739313202326	9.34601214696674	0.311808918526205	9.37774078641559	0.168547619020404
MKS1_ENSG00000011143	5.62367814477608	0.882028697575433	6.32962096219828	0.0560834731196551	6.00919031480878	0.220213197140777	6.21852450368161	0.186124439788602
ABHD5_ENSG00000011198	6.87872342872192	0.643009315541062	6.8149658786009	0.185531394883668	7.16528120692708	0.296364880104545	7.36734866884053	0.52982829613476
ANOS1_ENSG00000011201	0	0	0	0	0	0	0	0
AKAP8L_ENSG00000011243	9.65314996796609	0.169586226462682	9.25743573017577	0.169130861107222	9.61986979912719	0.211821365614715	9.28047141917038	0.257721259730886
MBTD1_ENSG00000011258	8.50299909865742	0.454708515122625	8.07301126728667	0.289564953400252	7.72163784553566	0.571752705180151	7.88369203835034	0.675399255171939
UTP18_ENSG00000011260	8.74217609061512	0.0249120137247561	8.97661283431159	0.275937398445539	8.43901946258212	0.347540802361111	8.91612034614208	0.142409000288808
RNF216_ENSG00000011275	9.38258285801385	0.269841949729395	9.39905296723283	0.0492892155230133	9.42240864006713	0.191899257441809	9.51726755046053	0.0938995078394902
TTC19_ENSG00000011295	7.94508420981894	0.494763275316805	7.66442516637169	0.498901627898885	7.31584103008851	0.466516308950267	7.59171811189352	0.538474007274682
PTBP1_ENSG00000011304	11.6313159373047	0.159121502661997	11.7993444023427	0.120420690140371	12.057562990802	0.202174439531948	11.8744368017066	0.409479827551136
DPF1_ENSG00000011332	0	0	0.173589796096664	0.347179592193328	0.5663734936666	0.655483819829538	0.447647189997243	0.895294379994485
SYT7_ENSG00000011347	0.430018512125213	0.860037024250425	0	0	0	0	0	0
LARS2_ENSG00000011376	8.39397763663293	0.36719616010266	8.50195586656764	0.200337362982988	8.80833402741577	0.102492285538331	8.41440256752071	0.205760762524975
PIK3C2A_ENSG00000011405	9.02570129045467	0.39634125989917	8.70722860243982	0.157102385605082	8.49540027589614	0.511130753852363	8.78774613889955	0.130430483081837
PLAUR_ENSG00000011422	7.41966592506665	0.520896965442944	7.41833586111802	0.511751158987719	5.93482241493363	0.549345807806635	7.20887630978416	0.230201594443347
ANLN_ENSG00000011426	5.56313729525247	0.35485490985965	5.1555270672973	0.459970099368113	4.79110329096595	0.289020957944987	4.92211534128072	0.458653264967876
WIZ_ENSG00000011451	9.32317402660646	0.0837551232664827	8.97171798902644	0.18116750734779	9.2076879621302	0.295227154629535	9.23509763870564	0.0162850216737183
RABGAP1_ENSG00000011454	9.88632643808024	0.177086237600624	9.80305967795413	0.108420016979727	10.0328880357147	0.220905117374515	9.86489563524948	0.139802543384614
DCN_ENSG00000011465	0	0	0	0	0	0	0	0
QPCTL_ENSG00000011478	6.84212797592798	0.675473285171562	6.72089279379531	0.295902898382289	7.15993512894801	0.371463504768364	6.58817142367648	0.618539778299927
PPP5C_ENSG00000011485	8.88071757765412	0.0275419006826592	8.94299787047785	0.176444534277036	9.03466082772218	0.165902783586321	8.92452967526903	0.265439410947611
CEP68_ENSG00000011523	9.46808734941265	0.113057953802421	9.34777585098101	0.29163037033119	9.26578759148635	0.353056411813637	8.59773136038057	0.716006949623552
MAP4K3_ENSG00000011566	6.98783244266194	0.427598474672894	6.61924759934334	0.433703996244298	6.66354009650277	0.376742181778054	6.67006734419165	0.240328843112271
ZBTB32_ENSG00000011590	2.06443682628181	1.18575008759011	0.672815685300252	1.3456313706005	0.385607736542865	0.77121547308573	0.832249108727543	1.01152651914392
TYROBP_ENSG00000011600	10.7146004551164	0.703922826299499	11.4199358481667	0.22948937174026	11.5166547715477	0.44126023416409	11.2376175889947	0.272029806460759
TMEM159_ENSG00000011638	8.0841860735028	0.494452384704904	8.3648781967975	0.374907612935529	8.37565014890639	0.812298629353237	7.62625322030344	0.610444267041067
GABRA3_ENSG00000011677	0	0	0	0	0	0	0	0
BRCA1_ENSG00000012048	4.60772035912511	0.805526684369902	5.10150865110104	0.215428857064656	4.70081240390068	0.281064849458851	4.99409317823747	0.652313799628253
ERCC1_ENSG00000012061	9.13878234201372	0.669004437034452	9.62611709142158	0.421676795599037	9.64472941113792	0.409116476601014	9.09891536628913	0.329263727500297
CD22_ENSG00000012124	4.05483235169004	0.62888369664728	3.85212686601059	0.308014177456287	4.18768739722274	0.608907805179247	4.43369100305781	0.768327909649029
SEMA3B_ENSG00000012171	0.996290030665046	1.4695294504713	0.173589796096664	0.347179592193328	1.88328752226696	1.41987055134515	0.55734627606881	1.11469255213762
MBTPS2_ENSG00000012174	7.54793370503583	0.475078127769658	7.81091497976615	0.290085162239239	7.67256473554992	0.285713206074477	7.59678786864346	0.13488678387667
PRICKLE3_ENSG00000012211	7.27019560025693	0.139623454335834	7.40287588810616	0.371247811986613	7.59419285457493	0.171878677000903	7.37442047523683	0.365072783520564
LTF_ENSG00000012223	2.46875510517508	1.64671573539246	2.14677256481037	1.03145309190938	1.15652557842653	1.34506198336969	3.21302151812777	0.93612939230361
EXTL3_ENSG00000012232	10.0702238954693	0.272870184999323	10.2018663047316	0.17051814971953	10.0986082455786	0.246679668815929	9.83955419478774	0.328790335724471
NR1H4_ENSG00000012504	0	0	0	0	0	0	0	0
ELOVL5_ENSG00000012660	10.1723456666635	0.300175055389001	10.3826992699032	0.254108279125845	10.4210263408164	0.210336844158966	10.6335455119179	0.729771573847667
ALOX5_ENSG00000012779	4.32349758591416	0.80951114101908	4.46171008554636	1.01435808557107	2.82710560689209	1.88888877350892	4.26430787446565	0.606038152486328
KDM5D_ENSG00000012817	3.20003669044686	3.71937359205411	3.11907860612068	3.60178630144904	3.05279954469815	3.52526321654415	3.20914979679989	3.7374704958164
CALCOCO1_ENSG00000012822	9.97655500126875	0.138885318357633	9.90666275823349	0.144156245074519	9.97037030585019	0.0997471596452217	10.1151477267437	0.10870156221058
UBR7_ENSG00000012963	6.2463167947514	0.483004160310371	6.48208967852294	0.49054026453667	6.39531894470941	0.255872647926009	6.02612785426802	0.399451993488346
MAP4K5_ENSG00000012983	7.98229975836303	0.190902164016414	7.4059198866416	0.202394644331222	7.94443205377256	0.267040935971089	7.32520552987276	0.518108374042621
EHD3_ENSG00000013016	3.87178900619491	0.498548231136818	3.15422832519606	0.470242191166821	2.05838005452326	1.53183483410266	1.90462322189942	1.4061461732306
PSMC4_ENSG00000013275	9.69288371565842	0.16309409545326	10.0544856967957	0.319548830708077	10.0957538805972	0.234901889567312	10.1933596509195	0.478463585087999
MAN2B2_ENSG00000013288	7.93119574838381	0.29955275292097	7.61938279971903	0.218373572030289	6.47208491358044	0.429852086370109	7.80413562503217	0.278499752494535
SLC7A14_ENSG00000013293	0	0	0	0	0	0	0	0
CLDN11_ENSG00000013297	1.8681399579223	1.62343015374957	1.07380254385453	1.24348373336969	1.66295465330394	1.38589376740692	2.42671374244726	0.691774360793773
SLC25A39_ENSG00000013306	9.32328413385435	0.269500704154788	9.45953374455634	0.132019468926155	9.78011992671532	0.317931327951567	9.48191795142845	0.125660620086393
MVP_ENSG00000013364	11.1723810485324	0.574019155810255	11.7306864214404	0.183274574247651	11.4557564125604	0.172569924078817	11.9142482912156	0.503103095283064
NUB1_ENSG00000013374	10.8769214812329	0.454897805211917	10.9548801333952	0.175699885781779	10.960122158519	0.172882622620869	11.3659202478203	0.726620276357828
PGM3_ENSG00000013375	7.55764274451613	0.404037667068467	7.27084443931573	0.456223539798379	7.99523832167504	0.444710689146449	7.09604216288467	0.4286460588533
RWDD2A_ENSG00000013392	6.23580391575823	0.219090125038086	6.51933157850952	0.214431899832396	6.66982873663988	0.576827994489284	5.68351369620368	0.617608735565426
CLK1_ENSG00000013441	9.46491032693837	0.671188208008319	8.3128114884634	0.723035910283007	10.4664295110479	0.22726766880712	8.82941835995258	0.831360379887301
POLR3B_ENSG00000013503	6.92403956499126	0.282203623575466	7.10226221396809	0.323663073865645	6.81882927562972	0.448831702485173	6.60490987313299	0.542054292154869
ANGEL1_ENSG00000013523	8.17148463247958	0.247165446910149	8.19176306409968	0.19094042623062	8.44015245706528	0.0829646434629521	7.84236430360999	0.769782506145631
RNF14_ENSG00000013561	8.32608592095549	0.200185262479977	8.56825730646672	0.183667466794557	8.85933756751107	0.357584841386171	8.51437767657242	0.230376286714158
DNASE1L1_ENSG00000013563	8.03505875317149	0.496322913769522	8.31532574518313	0.194338350782584	8.38561083601968	0.296752503594049	8.22693271953336	0.162734155001396
DDX11_ENSG00000013573	7.06411592957673	1.18537010840337	6.14334827514416	1.04747209251915	5.22163370973929	1.27565861944234	6.49028187619334	1.20640468629201
HEBP1_ENSG00000013583	6.96936666788296	0.474775629036407	7.05230642045685	0.741862144633995	6.99181729251836	0.530258785941381	6.50644125534803	0.386014904536825
GPRC5A_ENSG00000013588	0	0	0	0	0	0	0	0
MAMLD1_ENSG00000013619	0.353157825004447	0.706315650008895	0	0	0	0	1.85941136827532	0.832616828855989
CD6_ENSG00000013725	4.78494131245487	1.11607656586726	2.77778850212273	1.67912753742934	3.35097658706585	0.775483961880446	3.74772193436401	0.584337873413071
TACC3_ENSG00000013810	7.56963654112666	0.221055748370014	6.99999893376898	0.587530835695257	7.01513102924139	0.398750651206034	6.62763324489266	0.904483138982953
UFL1_ENSG00000014123	9.25531798128407	0.194863366740495	9.15145307537333	0.234679825401844	9.44602983220585	0.201059411321814	9.02529657595615	0.242701538984428
POLA2_ENSG00000014138	8.53713919124735	0.441217419947626	8.59633927823815	0.222256960940856	7.7795446447072	0.292024926548326	9.08570678504052	0.466844468798042
ZC3H3_ENSG00000014164	8.23407354128386	0.139412771436845	8.22542631534047	0.0286480029339508	8.3059851941058	0.128652853606208	8.32508803021791	0.213815794253674
CAPN1_ENSG00000014216	10.9690523415541	0.50117419722194	11.4512915269767	0.203586048893649	11.1547506943003	0.289637968121971	11.1466148801685	0.170368644209373
ACPP_ENSG00000014257	1.25741449442266	1.30032279775898	0.832079964792193	0.690821476210505	0.369930573210021	0.466079233042817	1.23747278338752	1.02825239338111
MDH1_ENSG00000014641	9.63338808530284	0.158615708356388	9.96485202161255	0.258223976519954	10.0170020701389	0.269741813988995	9.9427500245927	0.306466461871328
SLC30A9_ENSG00000014824	8.58529377556106	0.334825478637987	8.58798199146531	0.129905805852495	8.9410507695236	0.223903806253833	8.57431951663672	0.107425758806065
MTMR11_ENSG00000014914	1.14878061650426	1.33507449349411	0.29028344004789	0.58056688009578	0.951981230209465	0.664859139093961	0.31946093322016	0.63892186644032
COX15_ENSG00000014919	7.51822226905793	0.14768268783379	8.09007711435462	0.167227432155895	8.25113195060607	0.293744301340857	7.67420102928091	0.183544032169691
CCDC88C_ENSG00000015133	9.77327420875208	0.177316793953933	8.95585243786046	0.44130556686105	8.94216908037839	0.683128913110501	8.8437865235465	1.00475232914299
YAF2_ENSG00000015153	6.76808766306793	0.362964646517616	7.30315053654908	0.143981627227821	7.85118809403795	0.277830371554101	7.03651176704419	0.145892075101724
ZMYND11_ENSG00000015171	9.41485405096504	0.282375501376767	9.19207246513438	0.189522582567277	9.16375701198761	0.155066742155469	9.1679357566903	0.233680385744595
WAS_ENSG00000015285	9.78143797804403	0.275591667726097	10.0637552701315	0.223403293685858	9.63328471950751	0.284819806868157	9.92256410277935	0.211657777579491
DPEP1_ENSG00000015413	0	0	0.524003955484335	1.04800791096867	0.242054864911651	0.484109729823303	0	0
BID_ENSG00000015475	10.1910155383552	0.281029232571018	10.5796267232326	0.479755802148607	10.3593933376337	0.371442917090496	10.982594813453	0.568183591065237
MATR3_ENSG00000015479	11.4243362853498	0.217087933251593	11.5361559353635	0.14024682982944	11.4052316165863	0.107476501304551	11.6261356821815	0.358338785823422
NPC1L1_ENSG00000015520	1.98839123223834	2.29605223644795	1.28212798854813	0.873142242954632	1.70527307688897	1.41776647050864	2.16713231480483	1.16409295011268
XYLT2_ENSG00000015532	8.01975738539116	0.132605865828698	7.80835338695343	0.277600614165929	7.53049803159785	0.308960989128813	7.15351070943683	0.868048191097787
RGPD5_ENSG00000015568	2.44199940491041	1.1272341035851	1.83899703686551	1.22690738578818	2.62416509184919	1.06724420747032	2.73694394232508	0.352612149218009
STMN4_ENSG00000015592	0.218179888229768	0.436359776459537	0.173589796096664	0.347179592193328	0	0	0.287971925011758	0.575943850023515
NUDCD3_ENSG00000015676	9.04088003274268	0.325392222490389	9.17216734883491	0.0974185315707901	9.02408723289217	0.0917494826889733	8.86156655746701	0.311819885923348
ISL1_ENSG00000016082	0	0	0	0	0	0	0	0
CHDH_ENSG00000016391	0.648198400354981	0.824550278532152	0	0	0	0	0.289225381997772	0.578450763995545
IL20RA_ENSG00000016402	0	0	0	0	0	0	0	0
CLCA1_ENSG00000016490	0	0	0	0	0	0	0	0
CLCA4_ENSG00000016602	0	0	0	0	0	0	0	0
GLT8D1_ENSG00000016864	8.95502296790296	0.231791238438198	8.97533759150723	0.207923046919979	8.45399720935784	0.224228560251434	8.58368987758351	0.631679471107611
ATP2C1_ENSG00000017260	10.4324060043981	0.223617526941294	10.6143712307085	0.249078117075207	10.4067262360942	0.198935391668415	10.8173516536593	0.439085361152037
IGF1_ENSG00000017427	0.873713334745047	1.00995686519437	1.73352033720447	0.598417129526134	1.59082975808969	1.42472422245021	1.27500092755662	1.47739937164746
SLC38A5_ENSG00000017483	9.82726386569043	1.09752708277084	10.0272819619387	0.490735318932033	9.22371647994377	0.0971839596146331	10.5114856191309	1.3447093557027
RALBP1_ENSG00000017797	9.83986338719085	0.207636051164248	9.79037292390254	0.133964611466646	10.1885485468974	0.0788692723502802	9.39384764553431	0.371312681393514
RUFY3_ENSG00000018189	9.17620942999409	0.287561793512503	8.36518158757932	0.379503760136539	8.23817656972208	0.487503993143549	8.79312203481754	0.550076944358649
CNTN1_ENSG00000018236	0	0	0	0	0	0	0	0
SLC11A1_ENSG00000018280	3.0592266477583	1.25434086053329	1.81919705616045	0.573995252814761	1.74318419423313	0.562169646320099	0.898094856899613	1.09569064682471
WWTR1_ENSG00000018408	0.567574069815638	1.13514813963128	0.606030840348238	1.21206168069648	0.652581265705265	1.30516253141053	0.340748580830803	0.681497161661605
AGPS_ENSG00000018510	8.44886532325786	0.316015461434299	8.41965871488277	0.0481978960066254	8.56319031827233	0.0522350374810737	8.0994948597792	0.366147798159904
ZNF806_ENSG00000018607	0	0	0	0	0	0	0	0
CXorf56_ENSG00000018610	7.54110211505682	0.281286884692589	7.6542478073285	0.21047541000523	7.75647740469308	0.2436129002546	7.88566185351618	0.39859377156465
ATP1A2_ENSG00000018625	0	0	0	0	0	0	0	0
TTC27_ENSG00000018699	6.48790359914079	0.312683812301451	6.68704016055826	0.479986916278087	6.37932470471507	0.614144820773822	7.16802357235632	0.320853185507679
ZNF582_ENSG00000018869	5.68933228722586	0.230116592813252	5.56237402428899	0.410439110514043	5.70833208754437	0.303175141922336	5.8438481347004	0.381270987666731
VSIG2_ENSG00000019102	0	0	0	0	0.457280361326265	0.91456072265253	0	0
PHLDB1_ENSG00000019144	5.03853040102908	0.7790994262714	4.20858231079566	0.850508101970136	3.60736831091657	0.973874879644131	4.14374359458564	0.700218431146691
MARCO_ENSG00000019169	0	0	1.0579367417846	0.800161837320832	0.488015686118432	0.976031372236865	0.172859000876291	0.345718001752583
CYP24A1_ENSG00000019186	0	0	0	0	0	0	0	0
PRDM11_ENSG00000019485	8.1400681992292	0.124769719481929	8.08724877790836	0.127233274165578	8.3437309357723	0.115127315078097	8.10289851654081	0.22787433290241
SYT13_ENSG00000019505	0	0	0	0	0	0	0	0
SNAI2_ENSG00000019549	0	0	0	0	0	0	0	0
CD74_ENSG00000019582	16.3542287125717	0.125326100233792	16.8072646379414	0.251016628314465	16.7744251167089	0.320274511135642	16.8952065502717	0.458572051805411
HGF_ENSG00000019991	3.5950139219208	1.00841570158579	3.76582911593969	1.05474048411402	2.55083062095124	1.77062391661465	4.6631890413449	0.43437544846191
ZRANB1_ENSG00000019995	8.99534483288856	0.099405962776918	9.01155340958548	0.13523986963882	9.08213922309583	0.262360969857833	8.91945995050695	0.0874174972307789
NCDN_ENSG00000020129	8.10892365267102	0.131032352956776	8.28346739228089	0.259023955370509	8.16180302143082	0.370762902584459	8.27005957090946	0.149413163372262
ADGRA2_ENSG00000020181	0	0	0	0	0.385607736542865	0.77121547308573	0	0
CCT8L1P_ENSG00000020219	0	0	0	0	0	0	0	0
ZFP64_ENSG00000020256	7.97680841371807	0.277196670638054	7.98919576551322	0.215846548823089	7.9772169562449	0.262551689241358	6.95343163980621	1.14258035048958
MNAT1_ENSG00000020426	7.63035882048545	0.388121840006272	7.62761470886024	0.315076978296179	7.26180650081858	0.0998057051441202	7.93652354784118	0.44964584335791
SAMD4A_ENSG00000020577	1.48538879945288	1.73351413240856	0.730499915735553	0.88675946618356	0.680925082969795	0.81956991770797	0.975214615972477	1.29917238049331
RUNX3_ENSG00000020633	11.7726178270081	0.375152609835608	11.8355282194063	0.381251890266351	11.8067705693118	0.321736790860707	12.9039317896624	0.676960403869784
MRE11A_ENSG00000020922	9.15592382469696	0.242623124910788	8.90746622131891	0.225142074346635	8.3882478169736	0.549238783999225	8.81517729333718	0.215862478025221
PLEKHB1_ENSG00000021300	1.25451394352183	2.00032938509775	1.20135320650793	0.888457963920436	0.538775570033419	0.628496431214043	0	0
SERPINB1_ENSG00000021355	9.61290904347708	0.481083035223623	9.73668257426479	0.231219732410066	9.84479503738356	0.509678013276868	9.81932666310063	0.575397662621589
CYP3A43_ENSG00000021461	0	0	0	0	0	0	0	0
SLC7A9_ENSG00000021488	0	0	0.28148940908438	0.56297881816876	0	0	0	0
SPAST_ENSG00000021574	8.34861902840976	0.280923030128407	8.30787865460933	0.15019103060158	8.25087695808	0.143244118438082	8.11736526604492	0.12984982337228
NRXN3_ENSG00000021645	0	0	0	0	0	0	0	0
OSBPL5_ENSG00000021762	7.69839403228468	1.25373274648392	7.37104042633606	1.31559711000621	7.06996499623854	1.08886991945504	7.15055473873172	0.976687936214968
AQR_ENSG00000021776	9.69960678172531	0.215940228887634	9.84630873117852	0.119758506416886	9.93606670933593	0.0836088254050936	9.96503054605006	0.24442343762547
CPS1_ENSG00000021826	2.60168311177683	1.85147516748289	2.56983491340161	0.670376666501356	2.41833887232651	1.70430502831585	2.22770127979611	1.55907584213679
C8B_ENSG00000021852	0	0	0	0	0	0	0	0
FHL1_ENSG00000022267	10.1614952227013	0.244557307697784	10.2315139261837	0.189784879355593	9.37212043288698	0.172714612441451	9.88390463113838	0.507291391605722
RTFDC1_ENSG00000022277	9.80753132240664	0.34448748118134	10.2529856885868	0.275813797619663	10.1125660350666	0.243814906823564	10.2263514418329	0.260392005023191
GABRA1_ENSG00000022355	0	0	0	0	0	0	0	0
NLRP2_ENSG00000022556	6.04281366018351	1.84471692221683	6.00086551104137	1.49858304246999	5.74853508607158	1.32675243907165	5.8470987570528	1.91954015638275
SLC45A4_ENSG00000022567	8.98800843570453	0.408298895483	9.17711128567316	0.513972245561832	9.01880608457517	0.631051979917053	9.34847597561788	0.509625323612057
RNF10_ENSG00000022840	10.9221025873689	0.0987320737613415	10.8727156709252	0.0405976619629208	11.1126151037535	0.134490402788075	10.98577277257	0.190159830299811
ZNF839_ENSG00000022976	6.52644109288934	0.34031715699558	5.77583592240383	0.388790724652564	6.32419752982492	0.338577211877115	6.12889059670678	0.188727570829248
ZDHHC6_ENSG00000023041	8.51658203175257	0.199023045566201	8.3578393210595	0.138875236480025	8.44224893782289	0.086255870801814	8.4992102700881	0.308091179226785
GRAMD1B_ENSG00000023171	11.0532136714285	0.32636654270275	10.8234521697948	0.496874706263874	10.8867930415637	0.502210157583915	11.3416849055231	0.666208831232691
RNH1_ENSG00000023191	8.47873889046385	0.29847620119631	8.84205329397313	0.150169058821909	8.62077289509734	0.199762898593873	8.67848295031213	0.322998246162702
NDUFS1_ENSG00000023228	9.63190472651689	0.0953854780340598	9.67375281545726	0.0165822220055902	9.78202724753491	0.149572554547269	9.76928621281796	0.176935199699893
RB1CC1_ENSG00000023287	9.31256059975918	0.314328878399295	8.93309790367314	0.275330893453584	9.08944626720967	0.347762797957642	8.95007591880449	0.274873428528943
ERP44_ENSG00000023318	9.56294749564417	0.282741999337707	9.75986902438156	0.166438170259743	9.53322027922195	0.369543359241812	9.70607934074136	0.352724254384694
ALAS1_ENSG00000023330	8.68030619975525	0.240422014756918	8.96919713478631	0.221719401715272	9.17147195062161	0.132783761352611	8.89605373343485	0.259011932267389
BIRC3_ENSG00000023445	9.0789055900757	1.06901803637464	9.25244497923407	0.682021037994614	8.25453662623351	0.871579772310864	10.9221397110429	1.2730617233251
AKAP11_ENSG00000023516	10.2741478502548	0.335160604940749	10.2170110753515	0.123949018672033	10.1250988880114	0.305271860377438	10.2895174809682	0.139224818882788
GLRX2_ENSG00000023572	5.14033082649192	0.298515924965423	5.60179540594699	0.174267742315911	5.60795613648379	0.252370306123306	5.50763002963903	0.591238090981834
SNAPC1_ENSG00000023608	6.26502316622688	0.425667255345064	6.35619022030895	0.165070015369044	6.75006961995931	0.275653422570787	6.19868567952448	0.747795936694841
DERA_ENSG00000023697	8.05791553543714	0.113724358799859	8.37459105767891	0.111649596189134	8.10225405917511	0.34087117781057	8.22606494278526	0.215289344256954
STRAP_ENSG00000023734	9.86443992256855	0.0282728609487429	10.2844145425475	0.225884626283302	10.5632642162559	0.241229477675933	10.1393667930836	0.323859101044422
ABCC2_ENSG00000023839	5.74144358596122	1.29726177372861	3.6401488134424	1.36846342372434	5.04907136327484	1.35485329285977	4.7017884687652	1.0523594049157
DEF6_ENSG00000023892	9.58902775029526	0.583597041431295	9.81976883721525	0.111882823945395	9.5360411610134	0.318210362881435	9.4128375485471	0.381803133048226
PLEKHO1_ENSG00000023902	10.887389432495	0.218751333601531	10.9073048973046	0.11709805547364	10.903957236973	0.22588886102968	11.3812190268299	0.402682369139692
GCLM_ENSG00000023909	8.23457363348724	0.222507544349634	8.18981578714608	0.149128522891421	8.33099109039194	0.14881205722349	8.26243350210146	0.202222995662658
UBR2_ENSG00000024048	10.717912717374	0.188935415248254	10.6033186079287	0.105573312526654	10.2797843773119	0.214279779517783	10.746779224706	0.284827496733785
EHD2_ENSG00000024422	0	0	0.28148940908438	0.56297881816876	0	0	0.44603060312715	0.8920612062543
DEPDC1_ENSG00000024526	1.08041008327746	1.63172201205643	0	0	1.42923378241119	1.33119688092862	0.889853545720685	1.05114584626205
CCDC28A_ENSG00000024862	8.34922264179336	0.0644767970592967	8.58510482279905	0.143055438461377	8.59742107779482	0.334181307881184	8.10763861591208	0.371500227290114
RRAGD_ENSG00000025039	7.34853174140928	0.37076979947384	7.52396382016296	0.1938958612184	8.19887334303749	0.580715044202072	6.76252241966473	0.666379419528913
HSF2_ENSG00000025156	7.35511355662702	0.33043064941654	7.54312662609132	0.160688042233325	7.60679502477616	0.46580005263167	7.22733599173001	0.407946638541523
PHF20_ENSG00000025293	10.0551865076085	0.263079686753259	10.2930089498893	0.158264873775956	10.3733704558702	0.231226050171011	10.3767880689475	0.12980108501263
HSD17B6_ENSG00000025423	3.26617517507722	0.523722786064654	3.32717981650759	0.6905975908731	4.07253269095494	0.936168547913921	3.50563147960583	0.865662123973468
NR1H3_ENSG00000025434	2.75435734710085	1.24921504947815	2.64813859454818	0.380052845644137	3.70168909195025	0.340759773491634	2.3690461294232	0.794646632811904
TYMP_ENSG00000025708	8.57174019977873	0.667856498697834	9.07825553676333	0.550287307890767	8.50419081851269	0.372278403965485	9.74786842660561	0.954840001069953
NCAPH2_ENSG00000025770	7.93348801466984	0.421885197176671	8.17679646448883	0.145908606489189	8.29304080738388	0.0124403191986816	8.1629283743154	0.234666826848191
TOMM34_ENSG00000025772	8.20173814835763	0.242448009388157	8.36485381260449	0.269330474358041	8.31090104793152	0.239727017653375	8.35164707771129	0.140980435616665
SEC63_ENSG00000025796	9.97992672608629	0.28888186099909	9.93777818758156	0.115007152928416	10.241202187579	0.0489907852352334	9.99325206177487	0.149039228080435
KPNA6_ENSG00000025800	9.94238327016733	0.177321472767934	9.73726225117912	0.173995062909408	10.0483851153896	0.352549157997178	9.89252848965135	0.0247315314282465
VIM_ENSG00000026025	12.4030125083799	0.314421247544259	12.6997200292597	0.257804152986917	12.0340897145023	0.30033564595673	12.4369744035221	0.148587160789428
RTEL1-TNFRSF6B_ENSG00000026036	1.87507170731557	1.49557523794196	1.00703904685036	1.3975085290095	1.71998885172156	1.49462075372969	0.93327898425535	1.8665579685107
FAS_ENSG00000026103	7.6147140162657	1.18783617088094	7.67620201713691	1.31765840592458	6.75284644930691	1.48887387629229	9.5339179898105	0.963404414328691
RNASET2_ENSG00000026297	9.73130326996922	0.557172890256758	9.77024751522939	0.341172160113803	9.603955692647	0.47393994039433	9.59643323744817	0.168863424793351
CD44_ENSG00000026508	10.3525170145782	0.118479075771889	10.569200887568	0.18324561914828	10.4172143476715	0.407468033128065	10.0888939774229	0.304702406348809
KCNG1_ENSG00000026559	0	0	0	0	0.358525274722715	0.71705054944543	0.289225381997772	0.578450763995545
AGPAT4_ENSG00000026652	6.7011241660133	0.489002103848249	5.95284926009737	0.73016515877013	6.07969568753053	0.620367884062136	6.17558899581536	0.753990642358051
SLAMF7_ENSG00000026751	12.1615339436606	0.538576407118263	12.402668998467	0.582061002191895	11.6586435880793	0.782775305909169	13.1743036170127	1.00187072765792
BTN3A1_ENSG00000026950	8.32388940811881	0.290317988936004	7.96627147308461	0.438180332716221	7.12815577158974	0.184018281844734	8.06685258956805	0.59425725550101
MIPEP_ENSG00000027001	6.5069228708535	0.31175037480751	6.72662697975272	0.291963532676303	6.58219478473021	0.297342157517673	6.55099166830808	0.328526772918891
PRKCH_ENSG00000027075	8.47241118311585	0.134811639151341	8.79884076034245	0.349550308747904	8.28538710536363	0.541354221057184	9.62356075214492	0.701990488397637
INSRR_ENSG00000027644	0	0	0	0	0	0	0	0
IFNGR1_ENSG00000027697	9.94519857377455	0.255567382318519	10.0061828016694	0.157156157417209	10.5935449524537	0.163304938912747	9.84941224466864	0.396288494725844
B4GALT7_ENSG00000027847	6.30387825142391	0.894167479608497	6.67282991123737	0.167792866265806	6.57454323582175	0.0966116411649591	6.955658394267	0.277987677050839
SH2D2A_ENSG00000027869	4.41687114510797	1.88974055632686	4.94095668445959	0.476481749572627	2.61997264222043	0.541937514417369	4.68466386675898	0.425623139621672
VRK2_ENSG00000028116	8.34422871530256	0.263463328949466	8.50805800705673	0.155937037312815	7.67802292586052	0.208842701057334	8.69484379410328	0.585146834759397
TNFRSF1B_ENSG00000028137	12.9836093472039	0.308362612345191	13.2098677858443	0.069386246211476	12.793382112489	0.164055148975659	12.9762421760935	0.213520736052938
VEZT_ENSG00000028203	8.90274001468905	0.35994063527489	8.57054936262907	0.181467196569624	8.95525555323631	0.0575933126785262	8.88217065000765	0.346199882987297
POU2F2_ENSG00000028277	8.11020306446316	0.277888703474777	7.99236739270669	0.395354376019879	7.44371257532959	0.755924025063374	8.06477970532825	0.713077665179088
BRD9_ENSG00000028310	8.06005107157704	0.347022794489488	7.65828036142074	0.325601737838952	7.000536687078	1.28119954713776	7.80920344739641	0.390019968201265
SNX1_ENSG00000028528	10.4312142104988	0.134743669768061	10.4978549118648	0.0804921272470819	10.520243267048	0.190494853365624	10.5879371519936	0.177758674715817
TBPL1_ENSG00000028839	7.06957305293878	0.220659078032662	7.2168097929379	0.288112443830111	7.56412937135704	0.268767499418907	7.12635017946026	0.165012684731266
ARNTL2_ENSG00000029153	5.13744702874283	0.964120828979051	4.49209538244861	0.573002718794379	4.42747378042488	0.868809980896715	4.81873005599054	0.353893928692488
BCLAF1_ENSG00000029363	10.7846458595772	0.265279621032912	10.5768750271949	0.115874416771215	9.26494240520149	0.750185680248722	10.9008874242346	0.251812704962151
SLC39A9_ENSG00000029364	9.59570889879719	0.157888367849661	9.99753989647158	0.2022759525492	10.1302808825094	0.237877341230285	9.89483723724055	0.373855818834207
ANK1_ENSG00000029534	3.49988252687944	0.547351312294033	2.03238645098424	1.4590476188757	0.91022905427281	1.05652059222163	2.86875507401832	0.488751935486681
IBSP_ENSG00000029559	0	0	0	0	0	0	0	0
TFB1M_ENSG00000029639	6.25090576702523	0.399819133771348	6.41031141511364	0.282138673176934	6.14287741298073	0.503877675672668	5.85329800324364	0.333764950117293
RABEP1_ENSG00000029725	9.9616923461626	0.237594876254468	9.72527571862204	0.124580130742143	9.82064909597785	0.26378805669517	9.84552812275062	0.03309381424385
HMGB3_ENSG00000029993	6.24601606967353	0.193749593825505	6.52263145610087	0.223155326517997	6.77797921053373	0.180217994481119	6.74778870673688	0.643303412079875
NUP160_ENSG00000030066	10.7798431852723	0.107267024428773	10.8747295257827	0.101652267954405	10.5459837614625	0.0815381514440861	10.6828286946096	0.121818053154402
BAK1_ENSG00000030110	8.51776641834543	0.341164816428195	8.75773745824855	0.180957679994833	8.89016514521707	0.523025769104745	9.06598051113927	0.703705564041817
MUSK_ENSG00000030304	0	0	0	0	0	0	0	0
IKZF2_ENSG00000030419	8.85739795714614	0.816416433728392	8.74462418819903	0.611452618435203	7.86929213164283	0.709094189701144	9.71832069369465	1.10368116879553
GRN_ENSG00000030582	13.4615419236603	0.526239976852131	14.1077633863911	0.221945978418185	14.0664364767716	0.427478933329229	13.9472650835882	0.338108628200816
FAM13B_ENSG00000031003	10.0747938810406	0.210867730092132	9.77083025760063	0.27878164581289	9.93513601750162	0.0607879694910647	9.94034059848997	0.107395441483598
ARHGAP31_ENSG00000031081	10.8239642832645	0.407615975564901	11.1874057754844	0.324610701143736	11.5193094687718	0.225768864667952	11.5382936352274	0.529770115748455
CENPQ_ENSG00000031691	6.0350728121236	0.855018261798388	5.89073615622425	0.419089367269995	6.27734048943224	0.304961500214071	5.68636445301506	0.383364864173371
SARS_ENSG00000031698	10.0831461541093	0.176573723137686	10.469167994537	0.144017558718161	10.7069717167481	0.208795004200554	10.4293570946865	0.236018286934922
RANBP3_ENSG00000031823	10.0018325269883	0.225736098810429	9.85950271467876	0.280176505037556	9.93129125502659	0.190487112642601	9.70051596451851	0.203960313371559
ARID4A_ENSG00000032219	8.58913344856109	0.33341968581987	8.03735991124167	0.341993509155338	7.2024823641735	0.876734087986675	7.84630637695949	0.787425807862815
TSSC1_ENSG00000032389	7.76699370016399	0.186642480757889	7.82754973984857	0.244378284577629	8.1331520678942	0.308989613593403	7.66698327527868	0.147232043014669
PNPLA6_ENSG00000032444	9.97077001281401	0.214986731214565	9.97018111260478	0.129745069160471	9.75559814371162	0.155243674465926	9.90072430317109	0.190370069197488
IFT88_ENSG00000032742	5.52366664966118	0.235625330894936	5.27757547411223	0.189856097803028	5.31745484927851	0.262588140582789	5.13850162693996	0.431192418666383
ALG1_ENSG00000033011	8.33336679269558	0.63780985863499	8.89066515734166	0.329309532766586	9.03524027788787	0.491935987803605	8.53408612237647	0.382247195239012
ZCCHC8_ENSG00000033030	8.53989477627542	0.354685122890497	8.00967738946659	0.188625510972569	7.46429884394397	0.73869795160899	8.38722089723612	0.260692267976592
ABCF2_ENSG00000033050	9.56717596931134	0.0924391775953025	9.95155584882744	0.306586231891644	10.2567243534858	0.258836745844119	10.0339083587569	0.35866962678639
CHPF2_ENSG00000033100	10.3544583340171	0.189979533280873	10.5389318297724	0.140209460368293	10.3293080137129	0.186934294781278	10.1758038338151	0.355701177678179
LRRC7_ENSG00000033122	0.2699190460357	0.5398380920714	0	0	0.296720705121768	0.593441410243535	0	0
FUT8_ENSG00000033170	7.60981768106899	0.364091520787335	7.77453498649842	0.300204584492882	7.39325544267262	0.269121131795808	7.75131360553138	0.525247548022801
UBA6_ENSG00000033178	9.51928498303922	0.236128308012279	9.41972071700825	0.362509623605062	8.92589094731891	0.587421988316866	9.76799292497105	0.289602315887721
GAB2_ENSG00000033327	11.5930160149074	0.397409627966366	11.351057395226	0.603633420060457	11.5966714346618	0.397826557604066	11.0879100094991	0.47718987734256
ATP6V0A1_ENSG00000033627	9.35533273573593	0.117767888152017	9.44046887796097	0.168930529167632	9.12155806680955	0.383346539717485	9.2611759404767	0.527281425786023
PIAS1_ENSG00000033800	9.8520413025053	0.208739171279894	9.94606507031645	0.0614881570299147	10.2057747995042	0.126586997021598	10.1201138517454	0.435246151418475
SLC4A7_ENSG00000033867	8.43705912795927	0.266607146653462	8.38575279818131	0.34113164222276	7.75008265100571	0.376447602927341	7.94195269789148	0.250712443991503
APBA2_ENSG00000034053	0.990136241509655	1.16757679430208	0.630833889312743	1.26166777862549	0.269652788544832	0.539305577089665	0.31946093322016	0.63892186644032
MAP2K3_ENSG00000034152	10.1771319048761	0.562636151745613	10.4039424592688	0.205857180119088	10.3959053958804	0.237951332314551	10.1528503002288	0.278082994779238
EFCAB1_ENSG00000034239	0	0	0	0	0	0	0	0
TMSB10_ENSG00000034510	11.9939433481539	0.672469153110722	12.2825222497911	0.273962571982014	11.9878573259603	0.507060633926326	12.3356810468801	0.627119168303341
ASTE1_ENSG00000034533	6.80698445825488	0.129348330197395	7.31755252569272	0.223928830123763	7.55072521655534	0.236345192413805	6.84171325756277	0.36158819289368
RNF19A_ENSG00000034677	9.84714634034532	0.11605818833034	9.56840597641984	0.0765494727472742	9.85755502276709	0.162136511721786	9.79800108496063	0.526918881142058
PEX3_ENSG00000034693	6.20304469625947	0.314211597175982	6.02402533419651	0.288252373926096	5.98727489317544	0.121482036730493	6.53880726390287	0.584679212889633
GABARAPL2_ENSG00000034713	10.081586981463	0.108451104045875	10.3038121651538	0.176438665439487	10.4457893721786	0.123342316231648	10.254018935674	0.131747779369443
MYOC_ENSG00000034971	0	0	0	0	0	0	0	0
SH3YL1_ENSG00000035115	6.51572206530167	0.393581699456956	5.80303497232738	0.321508242414208	6.2156366156056	0.459197619072971	6.07130214844451	0.517369689556812
FAM136A_ENSG00000035141	7.83967774366678	0.172466337364063	7.65809044729176	0.127778450625806	7.45322968166555	0.167982218948905	7.29066664346933	0.693791146563218
VCL_ENSG00000035403	10.7311919134404	0.554053075169202	10.8418174235626	0.536099658957604	10.1917539325177	0.47461551177901	10.705784356361	0.507187840891686
DEPDC1B_ENSG00000035499	3.81621560715573	0.758279901220477	3.72742913614171	0.367155536074673	2.05933359585534	1.46610347381446	3.72004890227795	1.15231029097399
DAPK2_ENSG00000035664	2.53283255725601	1.91583490971928	3.00358131480699	0.369637950699454	4.32199219147738	1.10577880633305	2.93421315856394	0.769362248486263
NSMAF_ENSG00000035681	9.2207774868967	0.353459893661868	9.0661309967797	0.0936140067999073	8.31260289246436	0.569224399470318	9.04416712962405	0.0243228342048478
ADSS_ENSG00000035687	8.5825325940019	0.218553192190937	8.67844549652861	0.125086182597839	8.5606859605397	0.0713044310830789	8.66665525400572	0.152398102583798
STAP1_ENSG00000035720	8.30617600194654	1.05017810914291	8.45778229292348	0.246627425491978	7.11300333872916	0.427680874305692	9.83446740154887	1.636847023699
TIMP2_ENSG00000035862	9.81338705859608	0.452768681707649	9.96385457827218	0.388573329919255	8.69834643130777	0.601688130552204	9.66314816399756	0.470502277895953
RFC1_ENSG00000035928	9.71930429377313	0.103572405315816	9.46199532286226	0.291900084751944	9.65260737567249	0.350549320462035	9.49786042540751	0.206838237096823
TBC1D23_ENSG00000036054	8.30472123321757	0.345446773290567	8.32666128995471	0.133975011323952	8.57507358351707	0.0949669822977742	8.35769002804361	0.252668514324293
CUL3_ENSG00000036257	9.86278107012325	0.134165183063391	9.79108693902983	0.0896703051512864	9.97658812132254	0.150949788440554	9.93870515046007	0.336835846726598
MYOM2_ENSG00000036448	2.35062364449706	1.84929460698019	3.23789212318284	0.916316262649738	2.30597687186131	1.11062687268978	4.18479507390168	0.788929884883488
OTC_ENSG00000036473	0	0	0	0	0	0	0	0
CYP46A1_ENSG00000036530	7.98002816100915	0.773659847590989	6.92186266682453	0.942646924998981	8.22117516460247	0.463028584138046	6.73753967665121	1.37689938837353
ZZZ3_ENSG00000036549	9.14453215697413	0.246022485363474	8.9548876818393	0.143705815305597	9.25695906372002	0.195009219253095	9.08718218835799	0.196094432685613
SLC18A1_ENSG00000036565	0	0	0	0	0	0	0	0
USP2_ENSG00000036672	1.84111854695652	1.33299284990838	2.68712276841934	0.796553994320454	1.1824188305346	0.918389551680829	1.91678815202011	0.689676590399792
CASR_ENSG00000036828	0	0	0	0	0	0	0	0
TUBG2_ENSG00000037042	6.92129270061777	0.282762308767016	6.26032664470984	0.420279705387088	6.52242225682655	0.475723431487295	6.65306165661556	0.536896373734844
RPL26L1_ENSG00000037241	6.22207765502662	0.367968941653811	6.55763306918254	0.360977292580342	6.21094833430502	0.434684048013432	6.67904811575291	0.238146355292835
FLT4_ENSG00000037280	0.920731894820085	1.11934258933051	0	0	0.242054864911651	0.484109729823303	0	0
NSUN2_ENSG00000037474	10.0833173603532	0.101281349090694	10.0247895886416	0.125681420427806	9.53344923892318	0.221514191740278	10.24652113942	0.257450751114758
FBXO42_ENSG00000037637	8.96076101412022	0.086623238270124	8.86503702281873	0.131642633643169	9.20984185677762	0.0669405174299962	8.81055026959152	0.132105035465731
MFAP3_ENSG00000037749	8.30808364538926	0.156985230585341	8.55311265620179	0.147652174755079	8.74737436578405	0.177821407109627	8.43208560711623	0.203013703950109
MRI1_ENSG00000037757	8.02342660204487	0.185088523496421	7.14009375864841	0.378190034555558	7.39018046265839	0.529497323250149	7.26205790111083	0.313443795553383
METTL1_ENSG00000037897	5.27950144376153	0.766881526343163	5.92802989479382	1.05163310587473	5.76749294196705	0.558008475714289	6.01043523986157	0.637787119031905
HOXC8_ENSG00000037965	0	0	0	0	0	0	0	0
AGA_ENSG00000038002	6.70650037157516	0.922969626659598	7.09016729767388	0.543011888485263	6.07889134921737	0.572573284462014	6.97318805360176	0.60824741533259
PI4K2B_ENSG00000038210	9.62052411481113	1.03055337895449	10.2545285752487	0.309608495768583	10.2424714045159	0.351672398803398	11.1106385486884	0.936102875175393
BOD1L1_ENSG00000038219	10.7799597043665	0.338749492107442	10.1285410416019	0.379149964061477	9.97069567107282	1.01897934593432	10.5601930643429	0.261622061930277
MAT2B_ENSG00000038274	10.5352854213558	0.207661946762145	10.8334571608476	0.117500703222765	10.9872559742478	0.257964754661619	10.5288051659577	0.0731556643824997
TLL1_ENSG00000038295	0.218179888229768	0.436359776459537	0	0	0	0	0	0
EDC4_ENSG00000038358	9.36554697479038	0.0916252043844395	9.27901961173814	0.112410330971966	9.44167214276776	0.122863730280244	9.21049236635561	0.275324306646388
TRIO_ENSG00000038382	8.66326134873962	0.421035677788202	7.9996152204237	0.354022677018133	6.3646397504539	0.922768706228534	8.31825571411306	0.117534140364232
VCAN_ENSG00000038427	8.42302486357446	1.02511384012682	4.32768840092923	1.33718027748653	3.17901951374596	2.46281200100575	4.39656410716039	0.831808262967528
CLEC16A_ENSG00000038532	9.29960754961477	0.18235811996197	9.09918883304013	0.0440600778094198	8.82201890624825	0.369178135242259	9.30192078200023	0.0738520098819921
MSR1_ENSG00000038945	1.93729627281908	1.30075450005413	0.803424136360268	1.60684827272054	0.369930573210021	0.466079233042817	0.172859000876291	0.345718001752583
CDH1_ENSG00000039068	9.04455386192593	0.768261455547134	9.76522887116995	0.725970400040237	9.85622949841389	0.592257904525032	10.322095786647	0.612734536471688
SKIV2L2_ENSG00000039123	9.45422856627247	0.320136149831256	9.66391580571451	0.269465986090171	9.26291746634932	0.215342248752739	9.63142400265972	0.353019275628672
DNAH5_ENSG00000039139	0	0	0	0	0	0	0	0
ZFYVE16_ENSG00000039319	8.48602142799198	0.356323926018393	8.02340118045097	0.436617934197039	8.27430016199934	0.332498295698352	8.56518661443473	0.321683362617452
FAM65A_ENSG00000039523	10.6003576598021	0.294216027676736	10.5671984134334	0.266504293704785	10.9820936995185	0.271349852798793	10.5394284285337	0.226640908034641
C6_ENSG00000039537	0	0	0	0	0	0	0	0
RAI14_ENSG00000039560	0.353157825004447	0.706315650008895	0.173589796096664	0.347179592193328	0	0	0.44603060312715	0.8920612062543
SOX30_ENSG00000039600	2.14463349905287	1.51168261624203	2.43289846566499	0.371954389856193	3.77654051228034	1.31362267854984	2.012677386096	0.707468239143265
PNKP_ENSG00000039650	7.75311582585035	0.284342217650695	7.31196227605468	0.173427792387084	7.29460899997967	0.312552095450681	7.60687909066857	0.400122829434811
BEST2_ENSG00000039987	0	0	0.173589796096664	0.347179592193328	0.242054864911651	0.484109729823303	0	0
PHLPP2_ENSG00000040199	8.23799980106775	0.532776144927351	8.04205211932756	0.542450542422398	8.00191103787765	0.858629274400992	8.00657654321453	0.352194181303815
SPDL1_ENSG00000040275	7.47463439562101	0.261160568329822	7.05938251208925	0.20464228044835	7.49460298948603	0.0866546361601849	7.36469998324779	0.495958725848738
STAU2_ENSG00000040341	8.0746785996441	0.0985835541254363	8.19622878913193	0.382632778557521	8.42901751669448	0.355247431017855	7.93242580407101	0.199771418975124
PQLC2_ENSG00000040487	8.61314987219147	0.209155906572407	8.64802957383809	0.123730817470553	8.38289310203382	0.342308085264145	8.09037283440524	0.820496139783233
CTNS_ENSG00000040531	10.0751290133427	0.224971565467647	10.2185777924543	0.291029851379681	10.4066661855537	0.170138779023382	10.6828533281696	0.749174317044356
RTN4R_ENSG00000040608	2.90234556955361	0.598698446396408	2.3345865395976	1.64689712883112	1.61591308692716	1.36306488071715	0.55734627606881	1.11469255213762
PHF23_ENSG00000040633	9.62278704481534	0.245054163618943	9.7803796025437	0.107568818702493	9.68979486331755	0.164659144770927	9.59208735477885	0.165338925470633
CDH10_ENSG00000040731	0	0	0.266178807204425	0.53235761440885	0	0	0	0
INPP4A_ENSG00000040933	12.0399138550565	0.397943993976736	11.8401024932687	0.488909608044295	11.4480419846197	0.482555703603693	11.5101050122928	0.700704700505448
RAB27B_ENSG00000041353	2.66948611775843	1.48755104899028	1.88318966967648	1.5902842492032	1.46638546586515	1.05930695780191	1.46128488011521	0.57875273551245
PSMA4_ENSG00000041357	10.4574787639331	0.487588901110695	10.5651316741489	0.210476849977393	10.5096932031242	0.176683765104028	11.0334730426612	0.815505997436521
MYO16_ENSG00000041515	0.218179888229768	0.436359776459537	0.173589796096664	0.347179592193328	0	0	0.287971925011758	0.575943850023515
LSG1_ENSG00000041802	9.12733893289322	0.336494067742996	8.90082288945875	0.167147131432648	9.26874632147448	0.395479252529309	9.11907157543899	0.0444549050254064
PARP3_ENSG00000041880	5.48267868644142	0.202302298569871	4.65927817556534	0.503799698641434	4.91063944093047	0.181560520786913	4.82704697965082	0.978471457817586
TNC_ENSG00000041982	0	0	0.437643837447985	0.87528767489597	0	0	0	0
THAP3_ENSG00000041988	7.26679567320693	0.515909785616561	7.38792385336063	0.0640861640882304	7.69496016560394	0.152126255713562	7.21307638936435	0.171890400448672
FAM65C_ENSG00000042062	0	0	0	0	0	0	0	0
TDP1_ENSG00000042088	8.36850137644016	0.177881767023038	8.37762138644723	0.255312845321678	8.26055922810054	0.211880567175707	8.26126477439096	0.469302419738686
AIFM2_ENSG00000042286	3.59042907177809	0.744013374775368	3.3143229725825	1.2207751972086	3.60909477341113	1.81017729532932	4.05324794262916	0.603187000532213
C2orf83_ENSG00000042304	0	0	0	0	0	0	0	0
SPATA7_ENSG00000042317	5.39336905628176	0.243233092780212	5.27726378753642	0.113776249669057	6.0547581778852	0.279097404456645	5.09036189987881	0.592491204755724
MED17_ENSG00000042429	8.39729718274971	0.18088348409524	8.34919661208152	0.197512607411961	8.4296439921291	0.32959538958141	8.44467415913053	0.251669061491813
RETSAT_ENSG00000042445	8.7996731823567	0.34077986363119	9.01657951766952	0.328544463348393	9.66347206258637	0.363228891653275	8.89237940695641	0.222002107868385
CAPG_ENSG00000042493	11.179160181678	0.674476140463474	11.7600845898909	0.284184043801461	10.8960581755654	0.365839528559498	11.5190157473336	0.20508434516575
AP2S1_ENSG00000042753	9.24800364309122	0.400651167739267	9.82461775231473	0.291736917609365	9.98289084563218	0.472075452255902	9.64155202523971	0.350421164833015
USH2A_ENSG00000042781	0	0	0	0	0	0	0	0
ZPBP_ENSG00000042813	0	0	0	0	0	0	0	0
TG_ENSG00000042832	4.28509750313362	1.75561151393777	3.21620802668468	2.32173604224611	4.12674436343297	3.11672454043311	4.11370861934796	1.84421262408973
ADAM28_ENSG00000042980	5.54211211750654	0.923827504008765	5.21494239289115	0.263985235602173	1.99330753203387	1.83782346142255	5.27643678878791	0.336642582672677
BARX2_ENSG00000043039	0	0	0	0	0.435779474952455	0.87155894990491	0	0
DCUN1D1_ENSG00000043093	8.77905327644052	0.379309804816421	8.89358332670125	0.042516077888898	8.98490703320587	0.0814612731605672	8.78508568521863	0.23892485959326
JADE2_ENSG00000043143	10.5022899122522	0.579597031431742	10.6960255901197	0.223528407125949	9.73538211655419	0.23517400002898	11.212975158921	0.266299033382304
ZIC2_ENSG00000043355	0	0	0	0	0.242054864911651	0.484109729823303	0	0
LCP2_ENSG00000043462	6.09953894824697	0.38036389933666	5.76768962884428	0.411055714900255	5.72497848785531	0.516234931020015	6.71471090617894	0.73674812638681
TRIT1_ENSG00000043514	8.2587013858281	0.250973235572361	8.30048615085343	0.299264398381038	8.70733032628895	0.417859844381715	8.00304200482709	0.474067839697954
ADRB1_ENSG00000043591	0	0	0	0	0	0	0.172859000876291	0.345718001752583
GUCA2B_ENSG00000044012	0	0	0	0	0	0	0	0
CUL7_ENSG00000044090	7.12025458601636	0.304543395364736	6.86536183809712	0.468756726867987	7.92704090822977	0.374429742727577	6.6494526171506	0.563083255302303
CTNNA1_ENSG00000044115	10.6253088369981	0.245618661160759	10.8325773175184	0.064943919112279	10.6846944980033	0.143632973039503	10.9786769046041	0.373042837358106
PHKA2_ENSG00000044446	8.20413219774144	0.383898175292564	7.9334075154518	0.240268424439033	7.44332328762043	0.432896408245846	8.33104226097296	0.312197308510054
CNTLN_ENSG00000044459	5.32764801681533	0.674272648284935	4.72031930875238	0.299062976328506	3.73506383262669	0.61605290097048	5.49362456114538	0.506940445373158
EPHA3_ENSG00000044524	0	0	0	0	0	0	0	0
HSPA5_ENSG00000044574	11.320493094979	0.286714039714541	11.5628003595827	0.233737345274178	11.860731589481	0.20034262419963	11.6343970168663	0.587863590541541
DSG2_ENSG00000046604	10.1429410250915	0.461777513270348	10.1997208616068	0.435689755046363	9.42990743743207	0.634263627338543	10.2106064295324	0.351445156524226
GEMIN8_ENSG00000046647	6.20245848018527	0.584862673741109	6.6704877328343	0.404792150672968	5.95598194094316	0.445014388351976	6.63376244849887	0.452661218047601
OFD1_ENSG00000046651	10.6649356492132	0.100985570886395	10.2237449283286	0.349955232133181	8.97836905864013	0.320393190716404	10.3131781515218	0.314141251689613
GPM6B_ENSG00000046653	8.46452970283323	0.324230948674625	8.61931516078707	0.283526638474029	8.14964410894186	0.304216416625794	8.90263545536695	0.420242419323966
MAGEC2_ENSG00000046774	0	0	0	0	0	0	0	0
PREX2_ENSG00000046889	0.66691120411085	1.3338224082217	0.417655015938455	0.83531003187691	0	0	0.31946093322016	0.63892186644032
WDR37_ENSG00000047056	10.3167180841478	0.303825688553822	10.1150102622105	0.330937580649375	9.68030617824225	0.14315283595922	9.32863961757594	0.941712476930205
YTHDC2_ENSG00000047188	8.25625444288672	0.289196783180839	7.91922815667617	0.204951735604944	8.05042938023171	0.634072984052929	8.03907158752078	0.285372001930983
CTPS2_ENSG00000047230	5.94107476717651	0.667908867151236	6.46709774141397	0.386691327530175	5.63640550104813	0.328528697735818	6.19324211189138	0.377979763217292
ATP6V1H_ENSG00000047249	9.24083980391062	0.368411654132235	9.56676713800322	0.116110612629876	9.59806831295645	0.237928884559971	9.82952072767289	0.38982298455795
POLR2B_ENSG00000047315	10.8584486772524	0.105373040041877	10.8886296720637	0.0944905491422169	11.1561413675251	0.0906751409341558	10.868234493605	0.157454786376416
FAM214A_ENSG00000047346	10.1078025296872	0.423104909098833	9.39724428900678	0.52857884296214	9.26640201232958	0.617457734191479	9.20202839867295	0.878096097796602
ARAP2_ENSG00000047365	9.37520530922943	0.440273335320952	9.12645003297605	0.300998828399129	9.00547036064988	0.624507307079523	10.1154564591457	0.74702565680539
TPR_ENSG00000047410	11.0792264261834	0.205261964496623	10.4510636124026	0.369431082787222	10.7860644194099	0.564863413838206	10.9061009474987	0.19210348815097
CP_ENSG00000047457	0	0	0	0	0	0	0	0
KIAA0556_ENSG00000047578	8.64546639402434	0.470876927517876	7.77673066346861	0.379087406272016	7.71619055158602	0.858576624206773	8.405893935004	0.26140960116454
DTNBP1_ENSG00000047579	8.79137818109798	0.332265088268951	8.95299594913161	0.115732880790894	8.78075806828936	0.132590015643385	8.99197994127	0.488805395022627
XK_ENSG00000047597	5.61808562005462	0.424111410480359	5.1756714932983	0.209255104613259	5.29577293615931	0.523126619808151	4.0799238112947	1.15505462364266
ANO2_ENSG00000047617	0	0	0	0	0.296720705121768	0.593441410243535	0	0
C12orf4_ENSG00000047621	7.4251873672952	0.333843247204418	7.13920649770151	0.0797693776295911	6.65943736078268	0.289215718479134	7.33643432148576	0.378062331249353
SCML1_ENSG00000047634	5.61886617630655	0.850108975977705	4.06126457871029	0.419365316778364	5.23640029639254	0.759161746286045	4.91257541685827	0.65601921326379
WWC3_ENSG00000047644	7.59330721987002	0.0892829616398456	7.41024202823925	0.368301829474929	7.19881266790835	0.544713251196169	7.5915224226079	0.32095257720029
ARHGAP6_ENSG00000047648	1.11045997225337	0.75560043073535	1.81387687499253	1.05851368698417	1.42741729162578	1.37465831143399	1.41440512755086	1.28368107800224
FAM184B_ENSG00000047662	0	0	0.266178807204425	0.53235761440885	0.978956711836192	1.15889933303589	0.823095973340452	0.957078462844776
MAP4_ENSG00000047849	10.8091957322014	0.153786295610382	10.7277433745939	0.212631688787736	10.6264405055084	0.243464372298249	10.8153578159015	0.175304469926291
GOPC_ENSG00000047932	9.08643663584168	0.310422521289636	8.9098124615291	0.078961872926999	9.1491667817146	0.126787085596271	8.95952150585684	0.265155865117557
ROS1_ENSG00000047936	0	0	0	0	0	0	0	0
USP28_ENSG00000048028	8.83232899045777	0.381767658463467	8.86988372238961	0.0318678633443015	8.56522698044868	0.216542642077914	9.09804404882742	0.592959635556812
HDAC9_ENSG00000048052	8.95993779183556	0.478631122694969	8.8907251815457	0.439339301067751	6.71346082471115	0.774476095464853	8.38969465457371	0.28183269059347
TSPAN17_ENSG00000048140	6.45419490525672	1.1887093279086	6.55087307318419	0.503678366417023	5.79502950433435	0.458844984885532	6.55158866264342	0.599348798831693
NOP16_ENSG00000048162	7.02128032819744	0.0568046249599971	7.25367641680861	0.459864098399246	7.68413790068986	0.21925071606752	7.3834668551858	0.342500934636049
CC2D2A_ENSG00000048342	0	0	0	0	0	0	0	0
RRM2B_ENSG00000048392	8.90262584792601	0.274441050353655	9.10616696863189	0.0371410800741778	9.4266802791382	0.324852084260049	8.63049140389969	0.386945929630814
ZNF800_ENSG00000048405	9.30452087982676	0.128470978382102	9.26366416013512	0.223127033676108	9.59485783608135	0.129867979735208	9.29369547269892	0.202376766224073
TNFRSF17_ENSG00000048462	7.74636181642436	0.283113574588756	7.71568825045138	0.500491061100103	6.15167196410272	0.483684255307264	6.82176411698054	0.957294312720459
SNX29_ENSG00000048471	9.62992711807848	0.0949988703059938	9.71252110334989	0.289533155260951	9.14053705847259	0.198486919837471	9.65236089636259	0.195549271075286
LMO3_ENSG00000048540	0	0	0	0	0	0	0	0
MRPS10_ENSG00000048544	8.73399590509791	0.320445883326075	8.96767358400227	0.198329708702452	8.90571695079382	0.318096454540332	8.77622672488468	0.161683472310094
GUCA1A_ENSG00000048545	3.17042614827217	0.81889041993201	2.37031072943693	1.02831592891631	2.13206943089894	1.00287174803585	1.27006623998811	1.05095439076551
RSF1_ENSG00000048649	9.43343654501952	0.275659387782345	9.30562899679679	0.218607496655128	9.33012146449911	0.263270945876746	9.51436836373681	0.167747856960722
VPS13D_ENSG00000048707	11.2234768145488	0.0866363426185918	10.8719939138855	0.407860650815628	10.3835945647788	0.64113447334473	11.031663676531	0.2542954127334
CELF2_ENSG00000048740	10.5093915139987	0.0939642946082428	10.1587154218687	0.407611445789908	9.48365741469238	0.559865415420796	10.0525037858998	0.392155422190298
FAM120A_ENSG00000048828	10.5492647445736	0.126663331278609	10.5254542002808	0.199367304000189	10.4504874652301	0.0719188213603273	10.4302343336281	0.170337925533428
R3HDM1_ENSG00000048991	9.81552597929356	0.297533642679424	9.54673975979921	0.187189564834473	9.27499431727872	0.0733692310655164	9.65715957307379	0.129321631168106
COL9A2_ENSG00000049089	0.890570869783998	1.1770830822174	0	0	0.854989424820625	1.19361463765358	0.377065370213302	0.754130740426605
KITLG_ENSG00000049130	0	0	0.417655015938455	0.83531003187691	0.600580139634366	0.719098710745008	1.15530104535342	1.33597681281233
ERCC8_ENSG00000049167	6.16243470875019	0.488364588061735	6.59527204379945	0.48568594401299	5.52379592185001	0.668599047711915	6.28977909250322	0.649383428976643
ADAMTS6_ENSG00000049192	3.14341171408271	1.0393275658542	2.64916216836532	1.43438657367239	1.07479463385964	1.2968280489551	2.84056701722711	1.1862102856971
H6PD_ENSG00000049239	9.264174267655	0.278035097945253	8.9707910267451	0.51973035629205	9.44235847713123	0.254640215433164	9.00702523826508	0.298920809512506
VAMP3_ENSG00000049245	8.81737953969358	0.206439719739038	8.92407079791009	0.207521821396145	9.35879382707053	0.144902889968776	8.74754872078407	0.159998803927224
PER3_ENSG00000049246	5.53676012477895	0.696119251471521	5.49062125937002	1.46110053720916	5.284127848846	1.50351289511953	5.20223737178906	1.33399554370249
UTS2_ENSG00000049247	0.334739975554907	0.669479951109815	0	0	0	0	0	0
TNFRSF9_ENSG00000049249	4.07689429127064	2.01892076106827	3.77074532154522	2.56828011942026	1.15519948649067	1.98410332878109	4.36567309683409	2.17664995445206
EPN3_ENSG00000049283	0	0	0	0	0	0	0	0
LTBP1_ENSG00000049323	0.430018512125213	0.860037024250425	0	0	0.385607736542865	0.77121547308573	0	0
RCN1_ENSG00000049449	7.98204619813206	0.918797890379171	8.54616439155593	0.710159918626444	7.92169669639932	0.8716377251251	9.09077055766194	0.3437499879
ELN_ENSG00000049540	0	0	0	0	0	0	0	0
RFC2_ENSG00000049541	7.15241323571067	0.250659573336729	7.31023642632308	0.128154928340415	7.26297381442003	0.190925833175438	7.31678155638753	0.243378538776533
ARID1B_ENSG00000049618	11.4879687244346	0.0790681707107223	11.254263027604	0.233772875270367	11.0825265727229	0.321234244977464	11.3229147016018	0.121245436186056
CLPTM1L_ENSG00000049656	9.4884762981185	0.237841029603635	9.68079073104964	0.14872734971577	9.29855768857592	0.138636869679972	9.52018321118534	0.333735330539418
NEDD4L_ENSG00000049759	7.22688993930421	0.308936209704954	7.1230479910598	0.195973782691118	6.08717361305299	1.01003528166449	7.25991640246014	0.419663333551031
FOXP3_ENSG00000049768	1.10875075801377	1.02848854931584	1.38064705931034	0.34704841279213	0.269652788544832	0.539305577089665	1.93158063892341	0.304490744876644
PPP1R3F_ENSG00000049769	5.78790102166408	0.171238996828278	5.64936252906897	0.468144381447553	6.95963368179659	0.335075155242891	5.70594218658793	0.57489143411801
HEXB_ENSG00000049860	9.48757484323021	0.333515937493132	9.80390939704447	0.187587421900332	9.94739271391926	0.481418316869649	9.34822115456072	0.235405401463392
PTCD2_ENSG00000049883	4.58839718550932	0.415523302745622	4.85727661023452	0.0925886481149172	5.18842602317027	0.403252551678189	4.4203736080135	0.54942703976871
KIAA2022_ENSG00000050030	0	0	0	0	0.222089621534818	0.444179243069636	0	0
JKAMP_ENSG00000050130	9.10017478810851	0.331998261242039	9.24528429300527	0.135855714229256	9.173094803855	0.271217941438069	9.0759846925512	0.264865445265333
DKK3_ENSG00000050165	0.423065133579357	0.488995708650757	0.173589796096664	0.347179592193328	0.222089621534818	0.444179243069636	0.660209514050963	0.763136449419978
ARHGEF5_ENSG00000050327	3.93919978340882	0.345214166827868	3.90755360193756	0.480064945910194	2.65421580872149	0.583207243524617	3.60764824096072	0.345643723062485
NFE2L3_ENSG00000050344	8.16141229039197	0.768115756971025	8.77803937438009	0.732922168675942	7.32147535027857	1.08826675164166	9.68430256765033	0.35759058287083
MCUR1_ENSG00000050393	8.34483305674141	0.135659398431483	8.34763978739034	0.194552236351575	8.41363145159889	0.152167058543115	8.45571267140582	0.149967548201673
LIMA1_ENSG00000050405	7.96996628622198	0.59111402513488	7.65064232422309	0.770516487346596	7.48824015306221	0.416107856280956	8.1210980145377	0.523880988524043
LETMD1_ENSG00000050426	7.80062405204079	0.133331644968076	7.99321404493481	0.142673219087775	8.15503044428012	0.424464526651269	7.73193397379782	0.223910445928604
SLC4A8_ENSG00000050438	5.08878471470785	0.748781965435375	4.71424719827322	0.436569745812928	5.86578135619638	0.586146379785768	4.83401390060284	0.739183633744014
LAMC3_ENSG00000050555	0	0	0	0	0	0	0	0
PTGER3_ENSG00000050628	0.72107020908673	0.883653330900074	0.378309079957345	0.75661815991469	1.24860950038102	0.964342133457254	1.20403846025576	0.835621159926786
TNIP3_ENSG00000050730	0	0	0.173589796096664	0.347179592193328	0	0	0.801579506718851	0.60347983216994
MAPK9_ENSG00000050748	8.74591151383035	0.152231624342254	8.746681469406	0.191022137851633	8.1935219369145	0.251414941118248	8.57298063258768	0.199783856476213
COL23A1_ENSG00000050767	2.24026928992157	1.00500867609076	0.522324561841454	0.606771219948035	1.30699231306459	1.23376904954007	0	0
BCAR1_ENSG00000050820	0	0	0	0	1.2953711127057	1.04793836149165	0.340748580830803	0.681497161661605
FAM160A2_ENSG00000051009	8.10112157036388	0.250742904263981	7.6615668824268	0.164871079383021	8.06586824830168	0.429878428201652	7.85903061310006	0.27365601962221
HERPUD1_ENSG00000051108	12.8621795007954	0.0313863905786804	13.2674191493984	0.0989256561601318	13.6124218334537	0.119111722930071	13.4986287024887	0.555632893683381
HOMER3_ENSG00000051128	2.559985243622	1.25188877328458	0.85529885338644	0.988153317776709	0.615891394416802	0.922838965342017	1.45032444018023	1.36958002213916
RAD51_ENSG00000051180	2.43687387226479	1.72068496882676	3.55756191336809	0.484894519611219	1.70161235196706	1.17676542096462	3.55434466122996	0.486381383846107
POLQ_ENSG00000051341	4.53077393768395	0.703260142434269	2.55234880337709	0.977683912220024	2.41810063834548	1.22121185217708	2.26079230383425	1.68831688828987
PIK3CB_ENSG00000051382	7.54756474303695	0.28016056425736	7.80314609492329	0.193436894507439	7.93282357145478	0.341696249310888	7.39995546099907	0.608440371041598
CYBA_ENSG00000051523	11.9502311081672	0.703911426232461	12.6790540320812	0.345503694467881	12.5597960883491	0.536950356235974	12.3768666487336	0.324290322023173
THOC3_ENSG00000051596	6.20177553687633	0.420116440158163	6.53731482206625	0.238343444626219	6.5810187453925	0.188325553272523	6.14476664370876	0.407806842133226
HEBP2_ENSG00000051620	8.68869357003901	0.196897268491318	8.69920648017442	0.124678879217577	8.66217193484967	0.310461605561217	8.54411403424489	0.272051765348958
MPHOSPH9_ENSG00000051825	8.32632736329039	0.505610753402921	7.57385504429764	0.377713796653728	7.32506499182407	0.887928693740218	7.69728262601978	0.37986472256964
PLEKHA5_ENSG00000052126	7.57022034067105	0.321514245401852	7.19605162030691	0.305528224268714	6.93129055472519	0.156066682056192	6.68335126361766	0.876955569365188
PRSS8_ENSG00000052344	0.218179888229768	0.436359776459537	0	0	0	0	0.460830925888049	0.564348725359148
SIKE1_ENSG00000052723	8.68896196673927	0.243262963639773	8.45554306653338	0.140948443508135	8.76890808657378	0.283702301131941	8.42462696390914	0.180540042792777
RRP12_ENSG00000052749	7.64845411089701	0.664013301224588	7.8928516527697	0.862258638066224	7.92644497884872	0.740367545134258	8.17193384913853	0.741391207446888
FNIP2_ENSG00000052795	7.99598295243579	0.299677448596595	7.98719936759455	0.0506009159809092	7.98163780224304	0.0561948082668335	8.03548760512439	0.275723790814392
MSMO1_ENSG00000052802	7.00222291728771	0.460660788260446	7.22233153387231	0.430003808650041	7.87956419389349	0.266318997577272	6.92084683649105	0.291650517982797
TTC17_ENSG00000052841	10.5938784563053	0.218002312307573	10.4735940608368	0.14561020069032	11.0148580948921	0.251384330230501	10.7836942802989	0.320307264117928
ALX4_ENSG00000052850	0	0	0	0	0	0	0	0
FSTL4_ENSG00000053108	0	0	1.30994563261652	0.249238820324305	1.16620947726196	1.03355930312432	0.801645469045879	1.18792545720498
FOXN3_ENSG00000053254	10.1723076046104	0.605626860571337	10.1468452739985	0.503505287856799	9.91905906127258	0.506909280654026	10.3148036542858	0.451488217226726
METTL24_ENSG00000053328	0	0	0	0	0	0	0	0
AKR7A2_ENSG00000053371	8.75903000024064	0.333088008386826	9.14893221942414	0.271631320062704	9.22380881524851	0.334918398712176	8.76997715432328	0.163836569710658
MRTO4_ENSG00000053372	7.6022532913534	0.463643147373351	7.71074039917486	0.587119125423311	7.99679350634391	0.321635805113397	7.9934403116815	0.450136943995696
NNAT_ENSG00000053438	0.218179888229768	0.436359776459537	0.913650838057327	1.26910583476474	0	0	0.609789337914649	0.825679823175403
USE1_ENSG00000053501	7.37766273884752	0.864948888170174	7.95698671446644	0.375039389832461	7.63176158904237	0.355931611094673	7.85711735646352	0.221877814920733
MCF2L2_ENSG00000053524	0.620651823748298	1.2413036474966	0	0	0	0	0	0
NRIP2_ENSG00000053702	0	0	0	0	0	0	0	0
LAMA3_ENSG00000053747	1.70503231029591	1.97497573281347	1.17173520060341	1.35460490196786	0	0	2.71330086288648	0.973781539871425
AP5M1_ENSG00000053770	9.24694566412591	0.131092587777609	9.43891573405307	0.143475912639538	9.67303232956647	0.248912040737167	9.3008979346372	0.0904728617852237
ANAPC4_ENSG00000053900	7.34337714899872	0.680105879970697	6.99956979157912	0.29256825587492	6.91392444298869	0.696981078469174	7.23173519103703	0.391116446492464
KCNQ1_ENSG00000053918	5.6969467960792	2.6203296714837	7.02429109980685	0.82011943602701	6.72942585828295	0.826229242282833	6.4863444140393	0.589680451495877
TRAPPC3_ENSG00000054116	8.56087398087308	0.142864058473229	8.86659475838281	0.196920421421102	9.15218952562776	0.290080775652502	8.76915849024188	0.135401090444592
THRAP3_ENSG00000054118	11.4897778917429	0.256569225429649	11.4427189775852	0.0844068304647985	10.0035671123806	0.706123302449654	11.6901676609465	0.234505610281622
PHPT1_ENSG00000054148	7.39334373067718	0.341423831727967	7.62652444612892	0.220192272745679	7.26239013477074	0.42270732759578	7.55461564075414	0.250513728220444
ENTPD2_ENSG00000054179	2.1047076053087	1.52421285061549	2.2094322748781	0.884137714518653	2.8912427369701	1.24428837353027	4.10359886273469	2.28739591053951
LY75_ENSG00000054219	5.9937244723819	0.711954049637554	5.57298967368968	0.851198804281991	4.96699892583495	0.365548482217112	5.83477937882426	0.759558311444869
ARID4B_ENSG00000054267	10.0606058238567	0.263027190638607	9.44456577095378	0.400910003522504	9.0391186026704	0.952092567066771	10.1448177928528	0.474944475454982
OPN3_ENSG00000054277	11.3899246959209	0.289391035365594	11.7646104496712	0.256622833633031	11.8338041133277	0.429317388365837	11.2484519123925	0.601133619349509
SDCCAG8_ENSG00000054282	6.21776532297279	0.25344734040035	5.86667961334561	0.610733164581259	6.58403713572795	0.270579337617025	6.23585720462428	0.439253589794811
PTPRN_ENSG00000054356	0	0	0	0	0	0	0.436930337038357	0.873860674076715
HHAT_ENSG00000054392	8.14663041426929	0.352237632404693	8.31473459534333	0.54890648155013	7.35542987396747	0.389703466110669	8.31656975902877	0.473246789025082
KIF1B_ENSG00000054523	9.44733867159705	0.386617917089265	9.45400951526604	0.472681391015868	8.98153945057298	0.391023887775289	10.1231908067548	0.585290885488746
FOXC1_ENSG00000054598	0	0	0.173589796096664	0.347179592193328	0	0	1.15320811255671	1.62914332101945
TBC1D22A_ENSG00000054611	8.67279035251869	0.387202391060945	8.72482449275772	0.164169477406117	8.72980889774185	0.168008552617907	8.56881220367388	0.237173538019195
SYNE2_ENSG00000054654	7.3152516249249	1.25596471823373	6.75171570574356	1.64720688722029	6.2284451112753	1.46556869554984	6.24802354575402	1.14922420952697
PLEKHH1_ENSG00000054690	0.623076871040148	0.732195034011746	0.417655015938455	0.83531003187691	0.222089621534818	0.444179243069636	1.63867122126969	1.16598298507878
ATP9A_ENSG00000054793	4.5561485737714	1.02002692755246	4.28755572274054	1.62644665195765	2.32043959929526	1.07088886621299	4.16855580327199	0.997764377597073
SPO11_ENSG00000054796	0	0	0	0	0	0	0	0
CBLN4_ENSG00000054803	0	0	0	0	0	0	0	0
CHRDL2_ENSG00000054938	0	0	0	0	0	0	0	0
FAM168A_ENSG00000054965	8.96303984971031	0.1422852581357	8.88015233781685	0.364881492378403	8.85905846530206	0.155821021266915	8.62133226735116	0.36364539617373
RELT_ENSG00000054967	9.9972972103424	0.391297843285172	9.63308064939505	0.313599793820417	9.88056325527457	0.284170300632602	10.0482571034615	0.607106157082163
GALC_ENSG00000054983	8.1328643076742	0.285025654132987	7.8153385955561	0.289994062852557	7.92611882819349	0.30662198263491	8.27788599170565	0.214243326107939
NOP58_ENSG00000055044	9.27133978863351	0.286183482974607	9.09085679270348	0.259764277251654	9.24167484495034	0.314731946961187	9.57043451576325	0.403580939889283
SZRD1_ENSG00000055070	10.7783940207154	0.243312450869905	11.0812739551672	0.237719182348576	11.3504871112511	0.237648548010762	11.3359641932018	0.631632925265486
KCNH2_ENSG00000055118	3.12674684134394	0.323840532219005	2.5924775327615	0.797292037663242	2.11814536139255	1.44662413172549	2.88716506853618	1.42162442896382
CUL1_ENSG00000055130	9.27263594503523	0.155860650490209	9.17512663261625	0.0568488167066105	9.50187030749655	0.0721240891335137	9.26385902044082	0.318675122170394
FAM114A2_ENSG00000055147	7.59089845880596	0.301376906146147	7.89874372049094	0.156609789469244	7.51214832701543	0.156762968062662	7.71188805535271	0.324727881970226
CYFIP2_ENSG00000055163	12.8574424378099	0.139425561878158	12.9737989963666	0.156213020837073	12.6156812647568	0.127669245724124	12.77190389259	0.143372118691656
TAB2_ENSG00000055208	10.8381437683076	0.426568483695335	10.5389519750552	0.211313516782763	10.6317442426193	0.15010992411933	10.811809334444	0.341144970804384
GINM1_ENSG00000055211	8.47076327621403	0.193743095837422	8.5435995981278	0.13501508031093	8.85833836704568	0.454410452198113	8.42412001832017	0.288898938390357
EIF2AK2_ENSG00000055332	11.0170627075755	1.33842257531962	11.398092025806	0.324168087124704	11.4930414710073	0.510800862679331	12.1450312794053	0.76343666821724
USP36_ENSG00000055483	9.19800391094906	0.295065040561025	9.00597618646956	0.16809329827113	9.49959655395107	0.150666324150663	9.081257438971	0.238716196313281
KMT2C_ENSG00000055609	11.27442405747	0.354366179505126	10.431431970323	0.55712367941656	10.4447483235099	0.859331677690822	11.0266729618914	0.320275991254343
MCOLN3_ENSG00000055732	0	0	0	0	0	0	0	0
CCDC85A_ENSG00000055813	0	0	0	0	0	0	0	0
PUM2_ENSG00000055917	10.7619466303766	0.0419734748218344	10.8349732649266	0.0617360602182087	10.8085545553298	0.0767011734963008	10.7270990246013	0.0362901084490093
MRPL43_ENSG00000055950	8.01080199883886	0.615604042519672	8.55822081528592	0.259169968037511	8.6251969296341	0.267754409660717	8.2969953688466	0.233484466624816
ITIH4_ENSG00000055955	0.72107020908673	0.883653330900074	0	0	0.296720705121768	0.593441410243535	0.641345734145553	1.28269146829111
ITIH1_ENSG00000055957	0	0	0	0	0.567991565433155	1.13598313086631	0.377065370213302	0.754130740426605
C4orf27_ENSG00000056050	5.74987905914721	0.621496192607769	5.92530940626784	0.426321918117746	5.55307260207173	0.328162873348843	5.22869011643648	1.07423795227849
ZFR_ENSG00000056097	10.527364644617	0.236397360862327	10.4905269352255	0.0916940288707136	10.9032260900908	0.0873058709960482	10.4775983701125	0.312459596455716
ZNF280C_ENSG00000056277	6.24803670342864	0.484106847000746	4.96987098081423	0.714682406234038	5.43482539114485	0.654579004217106	5.7735716181446	0.36470183668406
NPFFR2_ENSG00000056291	0	0	0	0	0	0	0	0
PHF21B_ENSG00000056487	0	0	0	0	0	0	0.172859000876291	0.345718001752583
TRAF1_ENSG00000056558	8.66205728477533	0.675373370399444	9.04216415933572	0.927350267827423	7.00257484814114	1.99250932017028	10.7944285867772	1.79757758313993
RC3H2_ENSG00000056586	10.4730538994102	0.234808231664807	10.2375652539307	0.217115007472215	10.6422790143979	0.331154476606677	10.4387876632192	0.154272170861937
IL17RB_ENSG00000056736	0.640742059923786	0.811660539013281	0.629624636672295	1.25924927334459	0	0	0.289225381997772	0.578450763995545
TRAF3IP2_ENSG00000056972	5.83848786425687	0.789511270327501	5.89641222356639	0.259190669902672	5.15556848128895	0.483442103539878	5.45541049285212	0.787366789555287
GYG2_ENSG00000056998	0.422562171694017	0.845124343388035	0.531118592804964	0.618576026968516	0	0	0	0
DCBLD2_ENSG00000057019	5.82678357361515	0.771899956789654	6.05260773195675	0.231441796635426	5.75655365824715	0.357507673232397	5.67850395369856	0.361737029922361
SERPINB3_ENSG00000057149	0	0	0	0	0	0	0	0
SOAT1_ENSG00000057252	9.29317283078066	0.289989939604592	9.65764376467737	0.205238733085577	9.4516468117255	0.223587110639923	9.7147024991415	0.332348337791847
PKP2_ENSG00000057294	1.60616473809427	1.33151256014972	1.19825573190259	0.886407293907832	1.64363584864833	1.12012036529148	1.32531277160305	1.03406645351289
MSH4_ENSG00000057468	0.353157825004447	0.706315650008895	0	0	0.95359930197602	1.14068947034123	0	0
F7_ENSG00000057593	0	0	0	0	0	0	0	0
GDI2_ENSG00000057608	11.6071476497735	0.24177219380618	11.8954776640697	0.209891618856993	11.9365623214919	0.506004792730666	11.7476298891125	0.352989174041466
PRDM1_ENSG00000057657	7.43083999970479	1.27954090083732	7.51439853425966	0.974340285858806	6.9699492594403	1.0722110746069	8.3226334378229	0.981165995088281
ATG5_ENSG00000057663	8.44076096891404	0.137139836196109	8.60559284207947	0.15355089684065	8.88731670225707	0.310845825180444	8.47849866805459	0.0443304472497979
TMCC3_ENSG00000057704	9.37333877840053	0.783185894995102	9.90936915423537	0.735708292968107	8.92483698296371	0.490038658804773	10.6076753182049	0.976150963151986
PITHD1_ENSG00000057757	8.74455997527031	0.382486009827703	9.03108210547713	0.170311337540025	9.40249869692154	0.373262511748648	8.98981172285677	0.12837314641554
MTA3_ENSG00000057935	7.53850463395755	0.443298855604977	7.10346003567813	0.633430257920569	7.71840358395402	0.615682000549989	6.86500352761807	0.976996398062663
USP13_ENSG00000058056	7.50110366063165	0.173361018122564	7.3361206481319	0.634417229616463	6.59063236556816	0.236259263458013	6.61652782723827	0.722994274958782
ATP11B_ENSG00000058063	11.0718260746303	0.123267521134857	10.9658762175716	0.198191303528137	10.9024911634716	0.127998729641406	10.9749118733305	0.101469953654783
LAMC2_ENSG00000058085	0	0	0	0	0.488015686118432	0.976031372236865	0	0
CDK14_ENSG00000058091	8.40275476801005	0.492145818167534	8.29350952474458	0.250167546882551	7.93616229547636	0.273570278941762	8.12799183056804	0.518022936734106
SEC61A1_ENSG00000058262	11.6241888336551	0.113483709483113	11.8881128971145	0.237010486974198	12.055797587314	0.219846525045217	11.9010289140029	0.304230059981491
PPP1R12A_ENSG00000058272	10.0034785206846	0.265402318203334	9.65725832430276	0.310457150941178	9.79808916599818	0.357224496105975	9.73810388825437	0.163052958996004
RASGRF1_ENSG00000058335	2.11405127112474	1.80090885573475	2.06776349538804	0.775040118954612	0.49174241007965	0.573102791923622	1.6335970817782	1.88631690439983
CAMK2B_ENSG00000058404	0.422562171694017	0.845124343388035	0.455079205181044	0.5542342897536	0	0	0.48617020050287	0.97234040100574
CROCC_ENSG00000058453	6.51710305806543	0.791560045162251	5.17652457661539	0.849439791773058	4.03523937252663	1.48990003748935	5.56506004414038	1.27006309056217
POLR3E_ENSG00000058600	8.72619441319963	0.166664515799137	8.61125391376919	0.177333606944266	8.440100169579	0.545445282087849	8.87188535924074	0.312436447789847
ATP2B4_ENSG00000058668	11.7614973152477	0.39146909698069	11.8125768659121	0.683437513947109	11.6640259479239	0.644196828840795	11.1340505227513	0.70438304701677
ZC3H11A_ENSG00000058673	11.1330145448654	0.347812172829471	10.2391605931538	0.551493745078238	10.6610575335328	0.735152704017023	10.8407145602139	0.591173916977297
RIOK2_ENSG00000058729	8.67144221962296	0.371690139384417	8.7775853277216	0.120213364129616	9.03388355179666	0.0771573714351971	8.66574157687051	0.0849643783375341
YIPF1_ENSG00000058799	8.20249658388843	0.208188917865641	8.34705432855491	0.122985705696697	8.8491832022868	0.250249337011001	8.15399445619689	0.253475394425195
NDC1_ENSG00000058804	8.46598305749837	0.0942355141262683	8.69093256281255	0.286698262319605	8.71969500284241	0.196997104696623	8.49852227554055	0.386233380910471
DGKG_ENSG00000058866	0.422562171694017	0.845124343388035	0	0	0.899287980543395	1.04594325422052	0	0
FLYWCH1_ENSG00000059122	8.75622803183923	0.498151346066066	8.67813483268155	0.225481026748982	8.24580812895797	0.39363823541956	8.57782925624652	0.509307588621059
UNKL_ENSG00000059145	8.76547700505143	0.243557972404092	8.18448129721847	0.244757190975459	8.95065384468118	0.264649769469822	7.85557190994004	0.9552305517798
TBXAS1_ENSG00000059377	7.03727444277558	0.59189332142781	7.56365393218498	0.331857618809379	6.87135767489808	0.427231563022065	7.66575884064276	0.700005138988051
PARP12_ENSG00000059378	8.97977705741711	1.08912112265664	9.35886914636207	0.256074507514613	9.16837092524127	0.361775317101116	10.2809772676356	0.775201052848341
ALDH18A1_ENSG00000059573	8.41513345254119	0.258623141443323	8.8621980300656	0.342051095397767	8.97565525832368	0.349034289440779	8.72618796420496	0.535666572004514
TARBP1_ENSG00000059588	9.71435869590622	0.8652738983707	9.10873865562711	0.703192513814188	7.5340747332592	1.05130041073605	9.41469738410045	0.986999622306177
GATB_ENSG00000059691	6.85495801084432	0.246976181413103	6.74265091092966	0.47508399697122	6.32311279549553	0.550785297156637	6.92673480655572	0.136566119649532
MXD1_ENSG00000059728	8.00704803488925	0.229426680368332	7.77917231548775	0.262612603994186	8.61985352850363	0.280613098717138	8.24286065145231	0.930720884697356
CDK17_ENSG00000059758	9.4710990775826	0.290152371548335	9.55762125716392	0.284068759372799	9.6137282067391	0.228491880807315	9.71934948974297	0.409677160461236
DNAJC25_ENSG00000059769	5.70558411452935	0.462547712479376	5.39974800911462	0.55721785884398	6.02158494558973	0.402926977524825	5.89059997840385	0.455545152169751
SLC2A3_ENSG00000059804	6.87415400771034	0.786152408266024	6.72410114593711	0.815660454295503	5.74975128390346	0.466209408774633	6.9046762054499	1.13077676038069
PSD_ENSG00000059915	1.71784887565338	1.54295345689751	2.7465788977711	0.653884001276045	2.89432560230218	1.23184017092441	2.60309646383206	0.469639100484767
CTDP1_ENSG00000060069	9.19036068134746	0.425996732270264	9.22304762281953	0.316721371143347	9.57806049920486	0.401710580263048	8.89318985926992	0.673060686201019
YBX3_ENSG00000060138	4.63526455214508	0.931953646965476	4.34602475704252	1.63897119669822	5.01808261795418	0.37023168880629	4.6685270466136	0.802065027386397
STYK1_ENSG00000060140	0	0	0	0	0.385607736542865	0.77121547308573	0.209201683981892	0.418403367963783
WNK1_ENSG00000060237	11.5080438112869	0.183767677488328	11.3903086452683	0.134393818666422	11.5201616058936	0.178830644023173	11.4802914796754	0.241320804017287
RPS17P5_ENSG00000060303	0	0	0	0	0.280053021774675	0.56010604354935	0.497173608993649	0.588320886618378
CCAR1_ENSG00000060339	10.1535579588373	0.442557149717077	9.74134997493132	0.299450930056862	10.2097709856273	0.27624986034141	10.0609387940105	0.205336320344254
OGFR_ENSG00000060491	9.51052636512983	0.310446062922352	9.55909184483861	0.101472808152228	9.44974814817892	0.266977100060608	9.59202646276852	0.102422038308815
GNA15_ENSG00000060558	11.9699196201227	0.233594170012585	12.3540396667164	0.132109011493096	12.1022565419132	0.247422718737546	12.3467479118093	0.295519052715193
CREB3L3_ENSG00000060566	0	0	0	0	0	0	0	0
PIGV_ENSG00000060642	6.71329425265271	0.188833618939261	7.00708415462661	0.266898209056282	6.57507182887202	0.301084069878045	7.2430651010199	0.329266037937901
PTPRU_ENSG00000060656	1.59202328947717	1.19857968220224	1.32141785719185	1.09876973047885	0.73490122494313	1.46980244988626	1.60844478010279	1.37628521956709
SNRNP40_ENSG00000060688	8.49767100453248	0.274915846222042	9.04405645620543	0.204123448585942	9.19178376510098	0.245974084146586	8.81017991785348	0.236607991914964
RIMBP2_ENSG00000060709	0	0	0	0	0	0	0	0
COL11A1_ENSG00000060718	0	0	0	0	0	0	0	0
QSER1_ENSG00000060749	8.8817535851733	0.454478020452119	8.32827588567096	0.198498179446021	8.63278308046903	0.328749029099198	8.56969782361886	0.261854005745165
MPC1_ENSG00000060762	7.87232109084057	0.240209875785844	8.06662357624123	0.0753488142873366	8.08119936057079	0.387447298483101	8.00590343198274	0.308161529023734
ACAA1_ENSG00000060971	9.27386268897153	0.665139223109074	9.58475073159357	0.258333733633872	9.50624294149208	0.206832952804968	9.57961644610983	0.238236725127342
BCAT1_ENSG00000060982	8.3903600011382	0.496042663199106	8.58272099937413	0.556405266930801	8.05252155480995	0.524462048632075	8.35354248360882	0.740431980376043
HDAC7_ENSG00000061273	7.77999283773512	0.283709814355599	7.29112384919324	0.782523426909055	6.86184233915877	0.265301405630135	6.81750680432785	0.652366317442641
LZTS1_ENSG00000061337	4.42231315075979	0.562326860893867	3.83627302404353	1.82427560680323	1.8658789942899	1.30301706586825	3.3894953152201	1.43360879196429
PRDM6_ENSG00000061455	0.45115116305103	0.90230232610206	0.173589796096664	0.347179592193328	0.296720705121768	0.593441410243535	0	0
WNT8A_ENSG00000061492	0	0	0.486163892652328	0.972327785304655	0.296720705121768	0.593441410243535	0	0
SPAG4_ENSG00000061656	3.62663952350022	1.27073715182229	3.51886626384415	0.632320650538497	2.23223152622361	1.49703455396673	3.67034178490202	0.578449952962599
NCKAP1_ENSG00000061676	0	0	0.29028344004789	0.58056688009578	0.498077966060965	0.99615593212193	0	0
MRPS35_ENSG00000061794	7.9620779609399	0.171855322424576	8.18098649808847	0.128901798487699	8.55495681579111	0.207759225182276	8.11242465694913	0.255051360363755
GUCY1B3_ENSG00000061918	6.85645498520128	0.205632675440288	6.83056110119076	0.0859762821974936	7.16604070042928	0.203261599337001	6.26985880784862	0.591258723838625
SFSWAP_ENSG00000061936	9.34426192559298	0.0703147688701233	8.93828088132699	0.357306483616181	9.06143524018234	0.40040205951324	9.04308064130203	0.211172724255582
TNK2_ENSG00000061938	11.9300411490051	0.259085677637575	11.2523282399761	0.276145454540405	11.5231678904006	0.509654328172585	11.702765811233	0.437873517275789
MON2_ENSG00000061987	9.00892571309891	0.45892229363964	8.61085427683394	0.214315970698114	8.60132061902364	0.467837671211544	8.91797149424759	0.252491946462954
CDH3_ENSG00000062038	0.862012512288019	1.21404342282454	0.417655015938455	0.83531003187691	1.10241055860544	1.27409132883905	0.938350537223602	0.768560171704152
ARSF_ENSG00000062096	0	0	0	0	0	0	0	0
GPBP1_ENSG00000062194	10.5338234109202	0.304808674590683	10.5443358770551	0.133518832501858	10.7518810459087	0.0696993371503484	11.280873768362	0.864234004619936
DGAT2_ENSG00000062282	5.44271477955995	0.355342118656146	5.39273211696307	1.46810813196026	4.55652014974041	0.840211194770303	5.52649191352042	0.765939643476816
ZNF112_ENSG00000062370	4.56870989906107	0.376269748040941	3.50534016248511	0.371001617349956	4.08305769704492	0.824836801331327	4.10693483083149	0.328357046461423
CS_ENSG00000062485	10.2182184256861	0.0627087767427967	10.4300873653761	0.1785860128528	10.5344367843955	0.024525319467646	10.3833251162096	0.153409561850892
LTK_ENSG00000062524	9.24309023356412	0.352555113274696	9.2549348755769	0.149517375586246	9.25603534757277	0.230553745847809	9.38713108212927	0.234873986708865
MRPS24_ENSG00000062582	1.84957113288193	0.503254808796845	0.715189313855597	0.878142445011751	1.09777642426541	1.51165282187405	0.172859000876291	0.345718001752583
ELMO2_ENSG00000062598	10.9443219040351	0.248054110435854	10.9403922145209	0.0848092999951371	11.0307805661037	0.105787397919055	11.3372145462245	0.541235016808185
WAPL_ENSG00000062650	10.3903686059925	0.241400382782954	10.3301051763146	0.0412939472655778	10.5853720883366	0.108774818952972	10.3944817240753	0.278496924044139
VMP1_ENSG00000062716	8.96369071530661	0.173299700105705	9.36556221710911	0.349928237873924	9.65062107751105	0.422404413296308	9.29068382118698	0.419315291984806
APPBP2_ENSG00000062725	8.75499378503019	0.182123164012477	8.81300349600362	0.0956580563162069	8.94819790730198	0.188498172915531	8.52548260867905	0.111850964293192
POLD1_ENSG00000062822	8.966182615724	0.577691237638257	8.81692584860368	0.354065048282207	8.72342252559532	0.255413479320173	8.96112347518084	0.313800294653616
SEZ6_ENSG00000063015	0	0	0	0	0	0	0	0
EIF4B_ENSG00000063046	12.0726009305709	0.0740578792951545	12.3428760575344	0.107350751185363	12.3184053243591	0.249946780004233	12.0181365080777	0.066703451677113
SLC6A16_ENSG00000063127	3.60387889398384	0.724250951212965	3.54535447213559	0.500337827973123	2.58453973163234	0.835935176285136	1.88440140404613	2.21581411042158
GLTSCR1_ENSG00000063169	8.49972411447867	0.108682773801188	8.40757779242333	0.369126696477341	8.55066263123913	0.129707703298858	8.28212600994965	0.527983643335759
SPHK2_ENSG00000063176	8.45925658261429	0.406930592829474	8.69938292866942	0.141336544712581	8.22184395637715	0.229698512944289	8.51682688409056	0.409727565147546
RPL18_ENSG00000063177	12.3529851111955	0.507779485639801	13.1320671900052	0.251872485203309	13.301608606174	0.625032813109661	12.8665657299562	0.371765938480322
CA11_ENSG00000063180	6.04960822540199	0.333581505847694	6.14076843975069	0.226951938460953	5.12922283431406	0.287761439744156	6.28675366113641	0.265066250602705
ISOC2_ENSG00000063241	7.00949338312888	0.261099009059602	7.37834396869044	0.44104413434313	6.89934493543579	0.517215302674127	7.37337118618916	0.322071523530006
U2AF2_ENSG00000063244	11.312703663734	0.19781185966264	11.3586827406539	0.0707734010575104	11.692163322186	0.0999019746584533	11.4611520466216	0.0891963424900845
EPN1_ENSG00000063245	9.90324196238458	0.233762405261038	10.0700714566892	0.181457421506256	10.1862342734009	0.166499897655599	9.84775725859912	0.212660366008475
MED29_ENSG00000063322	9.32473603737178	0.187642767303101	9.37904403853089	0.159971894960238	9.5657928001696	0.0745403970407379	9.34586385633091	0.46214220828211
AHRR_ENSG00000063438	6.67542447594784	0.776994963747985	6.09749090692702	0.902041066468665	4.65186640439496	1.30747662195988	6.24390012433791	1.34390199639157
GSC2_ENSG00000063515	0	0	0	0	0	0	0	0
ZNF275_ENSG00000063587	9.11618295664329	0.407483540689389	9.00500637444502	0.237263498841621	8.85642934386124	0.1966242214311	8.69559253983327	0.330033434016668
MTMR1_ENSG00000063601	11.1968171322572	0.287921920842631	11.2756538547595	0.170126205739371	10.7567470974887	0.074462699264034	11.3767044008041	0.427970749765157
GPC1_ENSG00000063660	3.5124019707355	0.598605920361944	3.34728764650476	0.639686764731677	1.9622106385977	1.39169937556289	4.45212472019711	0.555969074398407
ADCK1_ENSG00000063761	5.92509546716222	0.681140483051447	5.71933350097565	0.377732671715248	6.35700104559431	0.311051749305995	6.34498877588962	0.579482084434011
HAGH_ENSG00000063854	8.70944912437693	0.467431718324578	8.8842075874993	0.109674901158251	9.06246049948957	0.144779409375304	8.57247632749141	0.374887388808039
RNF4_ENSG00000063978	10.1613879187287	0.082257669336429	10.2202901121351	0.118131447111757	10.5079427608586	0.105205656269245	9.99149720665613	0.153988042124979
CASP8_ENSG00000064012	9.62396789087538	0.33720779297604	9.42251111179649	0.118993506956413	8.79149276801514	0.267647815682567	9.37037546683394	0.220355823887416
LIMCH1_ENSG00000064042	0	0	0.804423685409406	1.19177278998397	0	0	0	0
ASUN_ENSG00000064102	7.88828028643118	0.32317912096723	8.09264184102231	0.0990879171829604	7.94615837989873	0.159909621119695	8.13444014649303	0.350591727121474
TM7SF3_ENSG00000064115	9.29945903542512	0.28235593001161	9.54701437866281	0.37901320632498	8.62435953534718	0.457738891160547	9.06715167667676	0.247399685046518
DLX3_ENSG00000064195	0	0	0	0	0	0	0	0
SPA17_ENSG00000064199	1.52836232116562	1.22977329170505	2.12929743455904	0.829842319557072	2.21527221007541	1.50398988200049	1.57327270821463	1.09995350282226
TSPAN32_ENSG00000064201	2.51669873950258	1.01968830728893	1.3227070970199	0.984224960931986	2.20191679655	0.641039195553086	1.56786822373654	0.42439067128167
WISP2_ENSG00000064205	0	0	0	0	0	0	0	0
DMRT3_ENSG00000064218	0	0	0	0	0	0	0	0
ST3GAL6_ENSG00000064225	5.71272416837131	0.972242439183076	5.22247783722359	0.900682177133576	4.70333673134927	1.44956389370912	4.88391963966925	0.72003037589737
ATP2C2_ENSG00000064270	0	0	0	0	0	0	0	0
NGFR_ENSG00000064300	1.96988199358957	1.84115790879572	1.52795515672269	1.30968384045918	1.52798886901474	1.34624559312518	1.30917453044349	1.52227903142241
CDON_ENSG00000064309	3.03828180165041	0.830470744929482	3.07934829955851	0.658443241874383	1.43181283696758	1.13088986875584	3.0183263735713	1.07436629372286
TAF2_ENSG00000064313	8.96126801843273	0.250102932283857	8.91614842549673	0.113839292528857	8.87442621969296	0.184339587624811	9.05976795078336	0.186408258117607
HIPK2_ENSG00000064393	8.73101358153057	0.784667132877746	8.05152462438002	0.605124254166448	8.30207476844943	0.487350019692911	8.58098799328549	0.851932217312197
TNPO3_ENSG00000064419	9.61859929250604	0.160919364913745	9.7589599943123	0.103099239370045	9.78911470014603	0.0934415431086293	9.888212552161	0.318545440963949
BORCS8-MEF2B_ENSG00000064489	0	0	0.173589796096664	0.347179592193328	0	0	0.641345734145553	1.28269146829111
RFXANK_ENSG00000064490	8.76893295530163	0.266402889775065	9.09580147771064	0.336062378790322	8.89000215660691	0.242834511295541	9.23420722621372	0.342157895441218
TMEM161A_ENSG00000064545	7.57970006417943	0.724365453463496	7.8486760517244	0.410681440375138	8.09007231156891	0.408072216186691	7.76121882878514	0.14268768144557
LPAR2_ENSG00000064547	6.31545880852514	0.872652819150178	6.03109490575364	0.681961446813235	6.03034587416269	0.502513050971529	6.09124619843703	0.482977433197424
CTSA_ENSG00000064601	8.88850601990836	0.656953217277419	9.34141480888868	0.282335595534291	9.17578672004669	0.306054020683481	9.17226504395871	0.189458574132766
SUGP2_ENSG00000064607	8.96873660713978	0.913887173160094	7.69724794948356	0.307890054339197	7.70394336283276	0.866467890640432	8.40115211207506	0.967810300524265
SLC12A2_ENSG00000064651	9.94889652214439	0.419166586200475	10.0407350079002	0.328277220813084	9.3632202546066	0.331582592503721	10.8545240278553	1.1109095281888
SNX24_ENSG00000064652	3.98498977809676	0.621044571605257	3.3723602200281	0.644269275678717	2.9218132619541	0.693583565904271	3.92834918258234	0.860321298852284
EYA2_ENSG00000064655	0	0	0	0	0	0	0.340748580830803	0.681497161661605
CNN2_ENSG00000064666	10.504041066828	0.158565291486325	10.6484014345428	0.192400111614088	10.8118604412228	0.2915504931286	9.95255851350638	0.603576043262326
ABCA7_ENSG00000064687	9.99408158361584	1.13497203372754	7.67841020175953	0.992875396993987	7.61184781644501	1.26154718604622	8.85711082631621	1.37861125257723
SNCAIP_ENSG00000064692	0	0	0.28148940908438	0.56297881816876	0.222089621534818	0.444179243069636	0	0
DDX20_ENSG00000064703	8.15982445955423	0.196697028657901	8.28594968849746	0.125647250885176	8.70485257568686	0.234500037062387	8.00154114333776	0.146992471980911
BTBD1_ENSG00000064726	9.85521111120394	0.128444367320894	9.80264230646048	0.044899121802922	9.61237765140416	0.0750517479981644	9.84378857822235	0.169894347203667
FAR2_ENSG00000064763	1.49111479882989	1.20716706820374	2.00923605452389	1.44050123549273	0.488015686118432	0.976031372236865	2.33476304176214	1.06558500813445
BCAS1_ENSG00000064787	0.204885245349588	0.409770490699177	0	0	0	0	0	0
POU1F1_ENSG00000064835	0	0	0	0	0	0	0	0
CHI3L2_ENSG00000064886	1.16476484210822	1.01938100959186	1.18608688392461	1.03238827843282	0.808428358578251	0.54629544195782	2.41957217941754	1.19834267817497
SBNO2_ENSG00000064932	9.36742602586362	0.12670379843502	9.1848955650458	0.34746822504964	9.16344425360261	0.247805235138045	9.55401142376512	0.289308896518782
PMS1_ENSG00000064933	6.71370285573178	0.723458907681249	6.25874520393974	0.276714938669758	7.03592134866371	0.423612704671291	6.25904556286518	0.516216800478531
HMG20B_ENSG00000064961	9.229899794949	0.248786950795362	9.25198889028783	0.194293251988128	9.19893127507429	0.176288030105848	9.20931151708282	0.101217844658614
CALCRL_ENSG00000064989	9.54001149843651	1.30990802128997	10.0034482846313	1.1937934109912	9.38976123826425	0.980202262245862	10.9449744082099	1.51746466284073
TAF11_ENSG00000064995	7.54555057327848	0.31267009910287	7.86769974165133	0.298771939862672	7.89081010317227	0.0504818684275385	8.02378108505565	0.0882236437625162
ANKS1A_ENSG00000064999	9.66036158892809	0.53467784739236	9.472149494799	0.660589774331979	9.38035401360343	0.409660662613338	8.77817559837509	0.557689448716535
AP3D1_ENSG00000065000	10.7264728924385	0.0852242835267979	10.6058887214838	0.114009088066215	10.8121181545383	0.239842314147104	10.7863743946536	0.108481895116424
ZNF76_ENSG00000065029	7.78522194066423	0.380022127412356	7.07637227780913	0.122864464429188	7.09149844636711	0.313395809264296	7.51718284985399	0.309990170588597
SLC9A3R2_ENSG00000065054	8.68695534020114	0.290477003932778	9.07818678129868	0.635533351278441	9.00688326340551	0.722688269575037	9.65463298209435	0.435269031857511
NTHL1_ENSG00000065057	7.46607051686304	0.147581898348804	7.80202614171557	0.287602071070044	7.92137332531447	0.180697154688222	7.5830019910677	0.598474474182031
UHRF1BP1_ENSG00000065060	7.6876913796412	0.55662818473897	8.0317821208776	0.178918053009615	8.08627886742626	0.295677236605169	8.08719696409669	0.307411702833695
GNAI3_ENSG00000065135	9.73220806130463	0.205449523412652	9.86484892893848	0.136842901749924	10.0955114653562	0.184709679709784	9.76271646446116	0.325982766248326
IPO5_ENSG00000065150	10.4795323766781	0.132128655475081	10.7494866483298	0.21272053166895	10.5053534868298	0.21462472769245	10.521605221388	0.285386413989813
OAT_ENSG00000065154	7.62043165919432	0.331749025697776	7.92066665453134	0.12444138981479	7.84481115602147	0.286587732194857	7.73405289676132	0.111461527469854
WDR3_ENSG00000065183	8.34869007308968	0.350142412375585	8.67415752860501	0.347820623373997	8.91585046907764	0.436411988960096	8.28155123746723	0.3653109150601
PKN2_ENSG00000065243	8.4352210394514	0.391990956096258	7.95854602540911	0.342583602843256	8.2892108803511	0.385391158619585	8.3092848515639	0.324485089782692
WDR18_ENSG00000065268	7.58909114515959	0.649401539677543	7.85887822394973	0.57590351634378	7.52954440060761	0.253172352616128	7.91201993138732	0.392834204185205
TRAM2_ENSG00000065308	9.20730302112046	0.18762200981298	8.91293062507787	0.273494788398471	8.93617556856232	0.252947829253212	8.49783699033411	0.874027967317816
NTN1_ENSG00000065320	3.43488161587361	0.348232123732374	2.76469230871583	1.49973936091276	1.6816416627721	1.18745569844188	4.61811540622086	0.76798888282008
GLP2R_ENSG00000065325	0	0	0	0	0	0	0	0
MCM10_ENSG00000065328	2.03080249221268	1.96418783631714	0.437643837447985	0.87528767489597	0.576773726896443	0.666556879667774	0.289225381997772	0.578450763995545
DGKA_ENSG00000065357	8.66386353710722	0.518178182890057	8.53773168807863	0.418720983462722	7.98947035932426	0.178877964771639	8.46793315227671	0.453983293775118
ERBB3_ENSG00000065361	1.64528840268159	1.11205202312151	0.869520367049402	1.145089872601	1.04417209771077	1.25885285081587	2.26367713138226	0.994970650265978
ROPN1_ENSG00000065371	0	0	0	0	0	0	0	0
ANKRD44_ENSG00000065413	10.1140970261755	0.109972141204847	10.1729096407062	0.0849805856885663	9.83226328659767	0.238096452492037	10.1548833004729	0.114773074024306
KARS_ENSG00000065427	10.4532560990034	0.384428338927624	10.8305396007749	0.32405633469042	10.7286804783365	0.257390973358132	11.1790146198783	0.851206030092648
ADAT1_ENSG00000065457	7.49165906367976	0.272545451991108	7.21091116935061	0.160371889976322	6.73945249815045	0.214368759305341	7.56876516296995	0.430252925614498
PDIA5_ENSG00000065485	6.22155639838672	0.262975562868257	6.66433940812421	0.305282436482589	6.8585468904692	0.505791851758539	6.38077433230635	0.179652743800529
TBC1D22B_ENSG00000065491	7.66414057223104	0.218666010450647	7.49577162503646	0.130890847092277	7.73661860818907	0.333375418923126	7.71472134348892	0.367534655781002
NDUFB4_ENSG00000065518	9.14319278912456	0.281531031937456	9.46809002328503	0.201005730438872	9.57038818920674	0.329508762318858	9.70341331262338	0.477244141975936
SPEN_ENSG00000065526	11.3617086680601	0.228318622119162	10.8822581376341	0.274041277107976	11.117211799343	0.481413941358197	11.1486621104509	0.165359204210265
MYLK_ENSG00000065534	7.71004400892028	1.28938639650856	7.25318321898154	1.33709882155234	5.87523894482015	1.06902319930918	7.08965928436	1.07233820576529
ZC3H15_ENSG00000065548	9.38750979961667	0.301583300211957	9.45540323347702	0.158063850937879	9.64773076296651	0.137098998303827	9.51958652413557	0.363440220080695
MAP2K4_ENSG00000065559	8.71663450203219	0.209145876593129	8.6873953490411	0.187321064808464	8.77684506710296	0.0523046282174478	8.76549929060437	0.101244900985718
TMEM206_ENSG00000065600	8.82002130047081	0.305550059812332	8.89939500078161	0.200581827086913	8.85136941860989	0.207288591741132	8.46182983728568	0.499974510555557
SNAP91_ENSG00000065609	2.35882778917316	1.91187231074971	2.85829906414106	0.675752419685715	2.14616043898123	0.997014179219199	1.4209440445989	1.31023675381723
SLK_ENSG00000065613	9.94221013589451	0.320919398431434	9.60050853564684	0.26341451688667	9.71980611485846	0.273953804749889	9.89261042201789	0.14353697604333
CYB5R4_ENSG00000065615	9.31959082206657	0.237750847422858	9.19731713594612	0.154551293706216	9.32328139052258	0.190859335459198	9.3869028523507	0.364265650604267
COL17A1_ENSG00000065618	0	0	0	0	0.242054864911651	0.484109729823303	0	0
GSTO2_ENSG00000065621	1.46578383012623	1.25190304530237	0.414424948853738	0.49097442461184	2.39806769405563	1.658401987593	1.04561665225629	0.742199193392871
SEC61A2_ENSG00000065665	7.1790973093173	0.83231062683774	6.61975984415752	0.591478141005477	6.57453489011502	0.813903738789957	7.68435055936787	0.688467798373555
PRKCQ_ENSG00000065675	5.10504228357022	0.846340320018274	4.09168452752657	1.7872230491202	2.69458040182924	1.3008963558117	5.38370423190907	1.16022579144128
TLE2_ENSG00000065717	3.2990019793888	0.510733641020276	3.16054672509451	1.04775347248791	2.07245704252473	1.42852835173783	2.44763505648435	1.63176671158852
ASB1_ENSG00000065802	8.84865863660658	0.0819164175499802	8.86165185485841	0.0817483107608104	9.150204617484	0.0713680628409901	8.67935148332304	0.474962430803481
FAM107B_ENSG00000065809	10.6435317606126	0.370929035584897	10.6321839894874	0.361871535464395	10.6390508343426	0.433655240723307	11.0523629032057	0.624687307819121
ME1_ENSG00000065833	5.85479866304483	1.41893827247514	6.00523947237897	1.2982441203391	5.93203047210726	1.17332819260226	6.66397272379649	0.878952253383463
TBC1D1_ENSG00000065882	11.4821657594077	0.539016406087084	11.2895538178073	0.646846665241418	10.9111690378121	0.623928597277224	11.4070469329566	0.779422968708975
CDK13_ENSG00000065883	9.89163581743815	0.0999070072230236	9.74642832534585	0.107630180999431	9.4872042913734	0.1440641050784	9.69295086999768	0.0803972200402811
MTHFD2_ENSG00000065911	8.68094986464449	0.201218712471896	9.00376772839578	0.423278223721117	8.73808684193848	0.29526538613264	9.0657960798934	0.709003417155625
SLC9A7_ENSG00000065923	12.0366591107875	0.345561820502738	12.0794198523018	0.247425206623937	11.3945203949833	0.632701056726348	12.1884369741193	0.195553600146057
FOXJ2_ENSG00000065970	9.37131438953313	0.146262001056414	9.35919966277305	0.0239700501579717	9.36914573766503	0.316342539625016	8.94724198790225	0.603395808678105
YBX1_ENSG00000065978	11.8830873695446	0.203419099565305	12.2648888616983	0.357076939153463	12.5732287446145	0.45596854738991	12.2513507599235	0.502581709113104
PDE4A_ENSG00000065989	4.57661151880953	1.00382333422128	4.33171544521636	0.308437875889354	2.78964782787033	0.766896977130909	4.92820032936099	0.671099006919904
PPP2R5A_ENSG00000066027	8.74651644247995	0.107919018463583	8.80237150661259	0.179691884313206	8.86724335730218	0.145060308177475	8.23644881181638	0.434785157999769
CTNNA2_ENSG00000066032	0	0	0	0	0	0	0	0
ELAVL1_ENSG00000066044	10.0590694219855	0.190854953820337	10.2826758434184	0.170885905603105	10.340361927695	0.160707102615736	10.2068519149667	0.207388576529869
TIE1_ENSG00000066056	0.778110142435278	1.55622028487056	0.240835152757075	0.481670305514149	0	0	0.209201683981892	0.418403367963783
DIP2B_ENSG00000066084	9.93014247166559	0.377073288656009	10.0667211757805	0.0713918769090105	9.94763227118691	0.119702119499321	10.283721353279	0.486630964981928
SMARCD1_ENSG00000066117	9.76464188789972	0.0447846987311156	9.85155247746636	0.0653303370197069	9.98390967629775	0.110184908765178	9.93835637394018	0.278417766105711
KDM4A_ENSG00000066135	10.054992011248	0.176825301593965	10.1692237044656	0.137615980028968	10.330703455242	0.265244001427971	9.94143886401831	0.150916296698504
NFYC_ENSG00000066136	9.30688933144579	0.150859147746902	9.50421871777279	0.0874555226988595	9.40689299937525	0.172619780383487	9.44446252834367	0.206504569134392
ZMYND12_ENSG00000066185	0.66691120411085	1.3338224082217	0.173589796096664	0.347179592193328	1.55223701187645	1.40207869762485	0.172859000876291	0.345718001752583
SLC9A3_ENSG00000066230	0	0	0	0	0	0	0	0
NGEF_ENSG00000066248	0	0	0	0	0	0	0	0
ASPM_ENSG00000066279	4.03286208450164	1.34385589951043	3.22027903354291	0.519036926846451	2.40538166094119	1.98421929883722	3.95352938894873	0.350917002668722
CD84_ENSG00000066294	8.32992181446746	0.990474163344101	7.95887498297425	0.735628599448457	6.94683096123692	0.574709276121045	7.75516127060938	1.20452112187563
ELOVL1_ENSG00000066322	9.76157727380825	0.278145309522199	10.1661194660394	0.131780892423125	10.1304593393888	0.214839067761915	9.85300922553226	0.206524285700827
SPI1_ENSG00000066336	9.28817395598798	0.393046557315055	9.45202361977693	0.491879348487089	9.03659665022434	0.509671910100145	9.2327409705989	0.772769172332045
ZNRD1_ENSG00000066379	5.87896160579619	0.256187443102227	6.21636229874172	0.078510002184782	6.52944582570327	0.377863083840783	6.20996792445875	0.234637798214393
MPPED2_ENSG00000066382	1.59202328947717	1.19857968220224	2.13595597294912	0.942892278557531	0.751181292732805	1.00184752768506	2.10336826446625	0.701598940435631
CLDN18_ENSG00000066405	0	0	0	0	0	0	0	0
ZBTB11_ENSG00000066422	9.24080855474479	0.230016428879025	9.18516489985804	0.139086894131669	9.44257289540237	0.150573271057773	8.86755111050119	0.240719974240059
ATXN3_ENSG00000066427	7.95925158993256	0.234713067477731	7.31752427584891	0.539304807513413	7.29579315848199	0.871252604614772	7.51946742683562	0.483695269017981
GOLGA5_ENSG00000066455	8.39970221248508	0.30495796414833	8.20302844448454	0.276984144563869	8.3635778514762	0.277951981683275	8.23038201935753	0.268484803500492
FGFR2_ENSG00000066468	0	0	0	0	0	0	0	0
LRRC40_ENSG00000066557	7.23566342018059	0.460036722916655	7.35353387417355	0.250903181878787	7.21004468065589	0.154962248025561	7.21544479685653	0.220817469511546
ISOC1_ENSG00000066583	7.45286518818183	0.2808994504445	7.83487225146544	0.413779761080544	7.26148805133055	0.270499993143176	7.67367110316389	0.167767948883256
EML1_ENSG00000066629	0.974200805506779	1.45429495861863	0	0	0.733797274991302	0.495377963685457	0.55555689269986	1.11111378539972
TRMT11_ENSG00000066651	6.11403371166631	0.42815521825024	6.0923327656983	0.319349166115192	5.92358904686084	0.289296487945972	5.93612301420124	0.500768569239269
THUMPD1_ENSG00000066654	9.42686425424867	0.345083327620046	9.36846570813264	0.130706903749709	9.79893635220949	0.055024675599394	9.38595919712773	0.292063832835353
MSANTD3_ENSG00000066697	5.96497782360555	1.06883541473626	6.18246683461637	0.225076122074653	5.66766244748815	0.36742735066396	5.60158729992657	0.836330149023988
KIF26A_ENSG00000066735	0	0	0	0	0	0	0	0
ATG2B_ENSG00000066739	9.69598829843635	0.263509748191587	9.51448176371424	0.238615138043061	9.73695450810138	0.208871676871821	9.40710797051991	0.333806078625026
ARFGEF1_ENSG00000066777	10.0949812719991	0.157385193215946	9.88262938500902	0.206369897171334	10.0092724633752	0.102488644712013	9.94282283706609	0.105949556734241
ACSM2B_ENSG00000066813	0	0	0	0	0	0	0	0
ZFAT_ENSG00000066827	12.6971206415511	0.313004659021661	12.7844610945639	0.18351418586707	11.8852831613168	0.196081697162011	12.5903619666583	0.108591807056877
MTFR1_ENSG00000066855	6.39622308182981	0.320875563127177	6.22445286608031	0.360945585107824	6.77782589235949	0.423150548823821	6.3447243967586	0.334474210859804
STAG3_ENSG00000066923	1.16476484210822	1.01938100959186	3.16618892151004	0.774603551043546	1.51072016789839	1.05977273883085	1.73762653634775	0.867721378364182
FECH_ENSG00000066926	9.20841873673491	0.583190766812528	9.19782769777976	0.610434423028926	9.44953600182138	0.561640394078008	8.87027861599155	0.578154034435671
MYO9A_ENSG00000066933	10.0474902991685	0.252388555051153	9.68859015019046	0.417182997884478	8.8523415155295	0.550362656173213	9.71780307162375	0.249488048036885
DDX3Y_ENSG00000067048	4.07516492769463	4.71236977956134	3.82229770329685	4.41442242094235	3.6753655790917	4.24741000593146	4.45525005140486	5.16086050883265
PFKP_ENSG00000067057	10.7984741485156	0.842383879945428	10.5586828188726	0.284817643538736	9.58477058292821	0.46423392310288	11.1153095008655	0.936236093196599
IDI1_ENSG00000067064	9.51110225493538	0.129515361074203	9.48186709523953	0.0447226631272043	9.60043949719368	0.354389797015648	9.31228077196981	0.240921439411095
SP100_ENSG00000067066	10.5957425741748	0.689635890967816	10.6009219088588	0.239093083205448	10.6194017480715	0.194856769000111	11.2432421773544	0.911384143131227
KLF6_ENSG00000067082	11.2344140013761	0.261203201294025	11.1720145403342	0.146589771532932	11.2402425739202	0.226833979163727	11.1041722163379	0.429033223357348
PLPP1_ENSG00000067113	8.14309554356885	0.500557924489471	8.3597934777441	0.330800064819712	7.64077045219291	0.133173148471588	8.23457872765386	0.260352724276251
NEO1_ENSG00000067141	4.15074040566395	1.09373322109942	3.71297702561369	0.632743912323425	2.66140038255639	0.830050949153794	4.00336197013385	1.03047845601966
TRAM1_ENSG00000067167	11.4320862006007	0.161326268909056	11.7620920695325	0.233988167567946	11.7546401971798	0.558215217631775	11.4014160466841	0.20332320921148
PHKA1_ENSG00000067177	3.72747197933412	1.30310081086086	3.9829965334768	0.69550956943293	2.93136445014181	1.38162473451861	4.43791939766638	0.792363625782873
TNFRSF1A_ENSG00000067182	10.5731452400221	0.367684420830158	10.9092207128925	0.130890471755636	11.0165453865528	0.209379165344953	11.3137432811342	0.620476908579313
CACNB1_ENSG00000067191	6.54735634552601	0.319796823383456	5.07423082173233	0.85293592504052	5.09697277224089	0.403518248877237	4.92094447474755	0.954548786436555
EVI5_ENSG00000067208	6.75647820270849	0.377434366947381	6.38639949241222	0.513513115412307	7.35233526999765	0.356446185421009	6.51417330935699	0.276272647706402
STOML1_ENSG00000067221	6.26715690467844	0.246639089073204	6.6403927645912	0.528175963585695	6.8433193034778	0.208819683614381	7.29627524993878	0.427539991393806
PKM_ENSG00000067225	13.2874563647812	0.214175755975329	13.6962799867741	0.415025531547624	13.1416028731935	0.241849416315974	13.7766395236839	0.558219493853563
DHX29_ENSG00000067248	8.64938927685713	0.470673392480363	8.44700896227346	0.134687427787701	8.62097255711243	0.19378332483071	8.45488315488046	0.199522174211088
DNTTIP2_ENSG00000067334	9.36452197578317	0.360909486237573	9.25772388337158	0.0504844880865658	9.61795295820971	0.208714746491378	9.51251637045742	0.370578249631824
METTL22_ENSG00000067365	6.47636252309175	0.481974134120598	5.69901737368748	0.475785385780206	5.77114040916373	0.993606820013657	6.27274005899153	0.366309244696146
TP53BP1_ENSG00000067369	9.55219061999856	0.384644653731293	9.10831964329991	0.264011347022757	8.11301010424095	0.784717654220434	9.5683778298079	0.250800050520095
TRO_ENSG00000067445	8.14426571452996	0.595226398848554	7.94005280172639	0.456197359771138	7.18238288563285	0.739868132450652	8.13390667666336	0.517463918699418
RRP15_ENSG00000067533	6.63451332476801	0.252047067213045	7.09743160446964	0.238086585762643	6.768023058334	0.129155784934193	7.0982861689411	0.404406441139455
RHOA_ENSG00000067560	12.4790465855208	0.283984014525533	12.9047420300417	0.173064363546158	12.9793483886847	0.41533676269434	12.7663462856237	0.340021427140039
DHX8_ENSG00000067596	9.99138393812237	0.121818612723457	10.3020689920544	0.0919589207953572	10.3162251051202	0.194455586750915	10.15561809304	0.238471119492443
PMS2P4_ENSG00000067601	3.44110126737211	0.157100934316384	3.36450291785815	0.114171367537348	3.55348059265862	1.00054184808693	2.9750648924725	0.502335917640107
PRKCZ_ENSG00000067606	6.25424677717422	0.941444312342873	6.02598531143721	0.576278602234988	5.88908055675862	0.857197192339306	6.13153478974623	0.707466551029096
ZFY_ENSG00000067646	3.03231887464374	3.5015020148115	3.07428041030265	3.5515652634477	3.3721527463315	3.89930621814412	3.48622655281312	4.03448994216878
IARS2_ENSG00000067704	9.63757677261324	0.0684096659954113	9.72743766866341	0.0941280873557741	9.77304941315817	0.0573195385948144	9.43986478500615	0.203308179396437
SYT1_ENSG00000067715	0.204885245349588	0.409770490699177	0	0	0	0	0	0
NAV3_ENSG00000067798	0	0	0	0	0	0	0.639455317714522	1.27891063542904
IDH3G_ENSG00000067829	8.74006063158907	0.263639121354151	9.056419207942	0.216872604878788	8.97549647186304	0.199396976124059	9.05603993209897	0.344991461058673
ROGDI_ENSG00000067836	7.77695073507459	0.474724952375256	7.25174426159185	0.650753130715524	7.0824087050524	0.404980902627405	7.10634914651387	0.543043421113328
PDZD4_ENSG00000067840	1.63052151201341	2.01958299227963	1.0895054524973	1.27252156099548	1.13405791107783	0.928079205154209	0.802013557505155	0.995447230615945
ATP2B3_ENSG00000067842	0	0	0.29028344004789	0.58056688009578	0	0	0	0
ROCK1_ENSG00000067900	10.8229189825929	0.205912949228555	10.5268752002795	0.26001917855857	10.7802069325042	0.208664247109683	10.7252004733928	0.26958491116861
CBFB_ENSG00000067955	9.06464396238463	0.090904380589918	9.05856421851642	0.123636998134027	9.09006114076542	0.127611088274838	8.72533937457233	0.275024316649955
PDK3_ENSG00000067992	7.00671226271786	0.166785187253957	7.1088904230506	0.226189882452381	6.82989206503325	0.441915226381068	6.98450506204054	0.302505183748696
HYAL2_ENSG00000068001	7.18342057959871	0.253421931952084	7.50272624256518	0.313464703031847	6.75955763989026	0.408790914765795	6.92842969797078	0.738677442645338
HDAC4_ENSG00000068024	7.59864468050846	0.214337089562542	7.26485151551099	0.50404982866606	7.24574533938527	0.415675423364616	7.25658534287816	0.108038937577343
RASSF1_ENSG00000068028	8.54749660354405	0.322668565692625	8.26277356560989	0.10371238621975	8.27425465330711	0.528181569002418	8.14335130791301	0.50050511072569
FGFR3_ENSG00000068078	2.99653976977854	2.33233911575459	4.00526696199004	0.587297065284563	3.13240611521518	0.980266125041235	2.67613732840677	2.21358234936029
IFI35_ENSG00000068079	10.0768191312201	1.52828837554264	10.7933803763166	0.312253224684656	10.1268015441002	0.227727078590807	11.4313561074756	1.30041081590655
HEATR6_ENSG00000068097	7.206196302527	0.189030226841686	7.25064535847276	0.181726474433754	7.3781666278698	0.144893726213011	6.81754676523019	0.519535760036062
COASY_ENSG00000068120	9.81685207015998	0.115787815620625	9.93070490584437	0.224761224515287	10.1371580509981	0.134561223649068	10.0554742039644	0.301292478922628
PLEKHH3_ENSG00000068137	7.84325473180902	0.367606694638838	7.72753006527431	0.16627048577344	7.10586533902899	0.37415371130778	7.50972742031668	1.15218067949379
MEF2A_ENSG00000068305	10.0551729029718	0.223701405649769	9.8811919872221	0.298325510156693	9.96087897825204	0.185831883981103	9.89761986105387	0.307399153135232
OTUD5_ENSG00000068308	9.77536416431739	0.0283380669227821	9.88425088613732	0.149089740616233	9.92301888757619	0.105440325571647	9.89512140105434	0.207092907888383
TFE3_ENSG00000068323	9.49410465855159	0.0890688578167528	9.45310531132443	0.250524128150913	9.6048410257161	0.363639573442794	10.0057235656842	0.274812473603204
TBC1D25_ENSG00000068354	8.44804199957652	0.179306150264035	8.51153992974892	0.127303845454268	8.66412261973632	0.193942943988641	8.22627858609712	0.333357956877773
ACSL4_ENSG00000068366	10.2317216166217	0.286990361256528	10.4761011341667	0.159655267449984	10.5097149457884	0.279376621312747	10.5212672647666	0.43202541993743
INPP5A_ENSG00000068383	5.37647856627954	0.422538468217628	4.65803930557398	0.510661907444623	3.94045169283194	1.96967469640308	5.578790411233	0.257461103208499
GPKOW_ENSG00000068394	8.32193305202761	0.202541114185908	8.45738853586979	0.195056532073235	8.65943573632294	0.154487642419676	8.47527093641245	0.340638000334399
GRIPAP1_ENSG00000068400	9.82281486215061	0.211542701321348	9.61414631650878	0.111737982734541	9.58124985936552	0.476919798556064	10.1930394440186	0.277406456279838
FTSJ1_ENSG00000068438	7.74081143698358	0.121298161930564	8.02315190112681	0.187580232306653	8.20812365320156	0.254160734863354	8.02481727751324	0.244967778394162
PRR11_ENSG00000068489	4.60333332233988	0.970622572577815	4.44826613882251	0.315666542002713	3.51788349118191	1.61805027008131	5.09353555865889	0.228363353641925
REEP1_ENSG00000068615	0.640742059923786	0.811660539013281	0	0	0	0	0	0
ATP11A_ENSG00000068650	10.2638552110162	0.288423165181587	10.0139387208222	0.546867314050516	10.8584743344604	0.472637678777567	10.1531465205871	0.458938822102204
POLR1A_ENSG00000068654	9.364947623922	0.13941143580608	9.45832545923282	0.252362911650058	9.49450123435011	0.435141248691983	9.55985308475697	0.339940948090795
LAPTM4A_ENSG00000068697	10.5424885976086	0.172527394358689	10.845322705052	0.185133899216009	11.1658095682643	0.407848432669209	10.6796063432369	0.231166999271598
TTC7A_ENSG00000068724	11.5477661972292	0.338587225725079	11.5697548745719	0.198605237139115	11.6730480703317	0.0869960510182687	11.4876463609506	0.503165440930571
IP6K2_ENSG00000068745	8.95765038873748	0.175810287325363	8.91697803210335	0.152849278254411	9.16723223391347	0.109988230575642	8.94869686390733	0.242092488754592
STON1-GTF2A1L_ENSG00000068781	0	0	0	0	0	0	0	0
SRBD1_ENSG00000068784	7.9444782451403	0.291919095519788	7.94553888092684	0.27313991151842	7.04833748779621	0.317602083801929	8.13423229364392	0.400687099671405
KIF2A_ENSG00000068796	9.50139479171527	0.325896707336522	9.24421156092255	0.126812916127748	9.15317859490811	0.161535645542596	9.14203484592711	0.145093776404933
RASGRP2_ENSG00000068831	10.6864839244207	0.368175973788827	10.3265005390192	0.395972495465871	10.8246310633126	0.258624169302417	10.2372423720815	0.530683503874716
PSME4_ENSG00000068878	9.97233365748565	0.338374805596849	9.8392017054397	0.19028636805527	9.89247398044497	0.163028887429352	10.0275989467982	0.395709018721701
IFT80_ENSG00000068885	5.5630478844883	1.03036862866531	5.20136680145117	0.54496539554096	4.88191583686359	0.425406061710282	5.75332151454189	0.382930732409265
SIRT2_ENSG00000068903	9.690273774422	0.554445574252171	9.93484650149065	0.313746660553033	9.80710148073828	0.285584682922485	9.75837893710175	0.133794030551971
ERLEC1_ENSG00000068912	8.48662153760448	0.198417821238149	8.62001949805259	0.116906418480862	8.82048784782368	0.107514495814142	8.3178522185965	0.218176214496566
PPP2R5B_ENSG00000068971	8.07190691510768	0.269490844591481	7.7539386652707	0.175448558427415	7.93652389222535	0.164917238785395	7.59504615905581	0.460740771252741
PYGM_ENSG00000068976	5.02809325758621	0.35779422072506	3.39517363549835	0.929705858284126	4.38487931404956	1.79638391054402	4.68489215622771	1.195130395279
PAGE1_ENSG00000068985	0	0	0	0	0	0	0	0
PITX1_ENSG00000069011	0	0	0	0	0	0	0.172859000876291	0.345718001752583
TRPC7_ENSG00000069018	0	0	0	0	0	0	0	0
MAST4_ENSG00000069020	6.97242089996502	0.633040371199672	6.63756267190895	0.28616884555348	6.34215634324418	0.371934764896709	6.82873586019259	0.580370470695272
ADGRF5_ENSG00000069122	0	0	0	0	0	0	0	0
SDK2_ENSG00000069188	9.6347234539832	0.857795882098777	9.58794980031952	0.673479878667856	9.05647196240773	0.27314740813362	9.25193783778147	0.808115892319465
ADAM7_ENSG00000069206	0	0	0	0	0	0	0	0
NUP133_ENSG00000069248	9.14185849454356	0.147942344120721	9.35938506758896	0.102926086732017	9.60344759393969	0.109438797023043	9.2388817944479	0.177090266139071
NUCKS1_ENSG00000069275	10.5660850690808	0.169725480466309	10.8157550412663	0.160801785967997	11.0742631512567	0.136490891723119	10.7318837329729	0.223696238847162
VPS35_ENSG00000069329	9.89599850116241	0.0927487545815284	10.0831569541827	0.0904905357432083	10.3574165488651	0.267404592050718	9.5232894731889	0.403336042941701
DNAJA2_ENSG00000069345	9.46837099719786	0.172160545029399	9.49518460780721	0.0907397127532235	9.76566894072458	0.113748635213388	9.71604247153407	0.351732383606759
BCL3_ENSG00000069399	9.50921559487345	0.103401484934558	9.69757204262658	0.123146998814281	9.71766373276371	0.474096897374293	10.6818022904129	0.569119590766117
KCNAB2_ENSG00000069424	11.1623126592669	0.526568980711157	11.1822113647196	0.487800640417302	11.0769905274159	0.464390234703991	11.0166396120185	0.623628678546456
ABCC9_ENSG00000069431	0	0	0	0	0	0	0	0
GAL_ENSG00000069482	0	0	0	0	0	0	0.31946093322016	0.63892186644032
CLEC2D_ENSG00000069493	6.90701947058191	1.22336709056318	5.82799688068205	1.17937386677524	5.12666061208419	0.805673625933067	7.47960422685451	1.17830170503816
FUNDC1_ENSG00000069509	7.04253803508466	0.279071711075077	6.93709291280982	0.123962201927106	6.8766277112782	0.151505226247545	7.0911307249861	0.278002355080223
MAOB_ENSG00000069535	0	0	0	0	0	0	0	0
RORA_ENSG00000069667	5.04175987934629	0.565661334511808	4.67557573072684	0.728266635310016	4.72613117411348	0.596013500242432	5.48251956131958	0.500060384304527
DRD4_ENSG00000069696	7.62998733007305	0.833561366520209	7.92057320191357	0.616451786617549	8.4143424190781	0.657733396181653	7.59051385485645	0.134311132236541
TGFBR3_ENSG00000069702	5.47716711384394	0.768849044825069	5.13189740631127	0.918726759366645	4.83116077355607	0.859927330026336	3.79693931898843	0.90078905669097
KIAA1107_ENSG00000069712	3.95147408975387	0.504151554670757	3.17569258534489	0.905937693131688	3.54335439576213	0.875944112266159	3.48772179699773	0.481581155460163
PLA2G10_ENSG00000069764	0	0	0	0	0	0	0	0
HES2_ENSG00000069812	0	0	0	0	0	0	0	0
ATP1B3_ENSG00000069849	11.1372961346451	0.174325511026296	11.3439588177099	0.264424964457199	11.0520909265519	0.103101245544331	11.4100517050775	0.464295886681012
NEDD4_ENSG00000069869	7.71766858263581	0.524561072216683	7.6963184648466	0.343469392755304	7.0452307582627	0.371193473755729	7.63057145810887	0.374022408875726
PIGB_ENSG00000069943	6.02154131717462	0.39784758210688	6.06028009335557	0.0751403113877038	6.30715130495663	0.11781085579873	6.28158642995199	0.415396440869992
MAPK6_ENSG00000069956	8.30645943017446	0.670445057696624	8.0742444684611	0.220498274256832	8.10931467449277	0.215763087873424	8.25217302083763	0.315496675194943
GNB5_ENSG00000069966	9.40439077608168	0.310972036460702	9.43007849552794	0.24849914646892	9.34591912089453	0.234173281318112	9.24814083437694	0.340830536132461
RAB27A_ENSG00000069974	7.35279098373993	0.517457786752885	7.61344943958694	0.839192752755918	7.00607921332609	0.46918957287821	8.24318970109724	0.963772914449364
CECR5_ENSG00000069998	7.6819368343734	0.209088171853742	7.93488884341188	0.146026152851976	7.78315427701835	0.362763682698333	7.61775155209355	0.230838174563139
UFD1L_ENSG00000070010	9.19570779298929	0.147084546271026	9.08071375773416	0.0323978868355967	9.38664788235771	0.298487155854399	9.17213931885262	0.209908929433433
LRP6_ENSG00000070018	0.218179888229768	0.436359776459537	0.266178807204425	0.53235761440885	0	0	0.287971925011758	0.575943850023515
GUCY2C_ENSG00000070019	0.620651823748298	1.2413036474966	0.695914357938118	0.496908185445278	0.222089621534818	0.444179243069636	0	0
SCT_ENSG00000070031	7.83990784708673	1.20878809844742	8.0661419521986	0.243571197005277	8.21239967297178	0.464656848736053	8.14505876750736	0.482356967262616
PHRF1_ENSG00000070047	7.71021293237115	0.287223028327309	7.45065019627452	0.0972318125283167	8.02598261315921	0.294094152007218	7.44515143645638	0.250648008675421
IKBKAP_ENSG00000070061	8.74903926058534	0.278402778712166	8.58915389732868	0.333050995770025	8.298331009256	0.170037748903698	8.70082470469174	0.148780738484968
NUCB2_ENSG00000070081	10.7678904224547	0.196637773891	10.6630954878185	0.251403067777506	10.3225652181179	0.223521409355917	10.7121123630599	0.294533951882417
PFN2_ENSG00000070087	0.334739975554907	0.669479951109815	0.173589796096664	0.347179592193328	0	0	0	0
PTPN3_ENSG00000070159	0	0	0.240835152757075	0.481670305514149	0	0	0.287971925011758	0.575943850023515
SPTB_ENSG00000070182	0.218179888229768	0.436359776459537	0	0	0	0	1.36913114066838	0.91675620058392
DAPP1_ENSG00000070190	10.1581492302871	0.409987724418379	10.4979128229156	0.383653424033968	10.5111087832001	0.470246236391401	11.2820340572329	0.440237197260507
FGF10_ENSG00000070193	0	0	0	0	0	0	0	0
SLC44A1_ENSG00000070214	9.62289236479314	0.393781832038343	9.93649219172621	0.363898221502221	9.85683049899631	0.298453588710949	9.93972311972599	0.342984513880672
TMEM260_ENSG00000070269	7.79552103483703	0.215306273875272	7.29605737906749	0.320398446078725	7.81505889336152	0.172844590114142	7.38207690242047	0.580865818106599
SMG6_ENSG00000070366	9.31736239953133	0.128610753887342	9.00239958014745	0.236130488276206	8.92603782206667	0.166692944593977	9.19807161954942	0.0951113609548332
EXOC5_ENSG00000070367	9.64212728441664	0.277269486467027	9.7194682893585	0.130746644269312	9.61975038924535	0.156237791370231	9.50421139871682	0.139417377389879
CLTCL1_ENSG00000070371	0.687897800559355	0.794885164344377	0.173589796096664	0.347179592193328	0.626528491331912	1.25305698266382	0.447647189997243	0.895294379994485
FGF22_ENSG00000070388	0.353157825004447	0.706315650008895	0.378309079957345	0.75661815991469	1.0806299393273	1.34622221524266	0	0
FSTL3_ENSG00000070404	3.72750075856819	2.51029636733764	4.06787884892934	0.508315398816361	4.67917635077206	0.235731547271059	4.50594730226779	0.226863082932516
DGCR2_ENSG00000070413	10.2701143338165	0.310329707738918	10.3764025810091	0.124178852107915	10.711380219843	0.101353957789767	10.1301357104981	0.358821848087698
RNF126_ENSG00000070423	9.58071292621368	0.146984006891996	9.44487062675754	0.0546880174090466	9.90962110186818	0.213488229839815	9.76310782383393	0.129721781782092
MNT_ENSG00000070444	8.50275748635563	0.158811887481459	8.36371741531566	0.20866373712076	8.17641182943317	0.334829920932818	7.17746455733412	1.51534135524054
ZXDC_ENSG00000070476	8.9195637997864	0.294048804666321	8.424000501779	0.443149980793634	8.563129373003	0.278810992808868	8.22875699868009	0.68657194589385
JMJD6_ENSG00000070495	8.25233230645932	0.307344626744963	8.08646550978438	0.219801735376169	8.23876692153812	0.251925554108753	8.15907960245805	0.370780274012297
POLB_ENSG00000070501	10.9850172911932	0.455374868439644	10.9308988935595	0.262593625647792	11.0656165134927	0.226530464823188	11.2394960649993	0.658639274919393
ST6GALNAC1_ENSG00000070526	0	0	0	0	0.296720705121768	0.593441410243535	0	0
WIPI1_ENSG00000070540	6.88037019079877	0.351026735120616	6.72079445590334	0.319480724290734	6.47632176368084	0.343583889045368	6.60090111352855	0.251097422171658
FRMPD1_ENSG00000070601	2.04831822170574	1.37859375012608	2.15378380779978	0.914207383061831	2.4681124299757	0.631597195971424	2.00902892127578	0.803190074203055
GBA2_ENSG00000070610	9.67285121597195	0.314699100246304	9.65186650617902	0.111869109471873	9.97071197412248	0.0959140836272483	9.66531113500944	0.236186181487591
NDST1_ENSG00000070614	8.3062664803066	0.142762735842639	8.18645438380455	0.323242252911712	7.40102604605706	0.327427368900065	8.01111186096364	0.396333926377445
ASNS_ENSG00000070669	5.89145874425203	1.07655895740365	5.41587430363535	0.549036897759311	5.81342928611432	0.557403371645021	5.47516101894707	1.06918086694213
AP3M2_ENSG00000070718	8.11823475597792	0.371636285198541	7.75900425711169	0.36895527599275	7.82718319444595	0.405022690102734	7.88488238896415	0.373610491489534
CNGB1_ENSG00000070729	0	0	0	0	0	0	0	0
ST6GALNAC2_ENSG00000070731	0	0	0	0	0.222089621534818	0.444179243069636	0.172859000876291	0.345718001752583
CHAT_ENSG00000070748	0	0	0	0	0	0	0	0
PABPC1_ENSG00000070756	13.5682139070113	0.114568338183272	13.7174378278641	0.172654842118376	13.7889434209721	0.355086233440079	13.5283057243557	0.209602180670558
TESK2_ENSG00000070759	6.73401721563002	0.293810426307702	7.06043584847994	0.202234308835428	6.87806149895864	0.164482062961961	7.1638958641889	0.388427392714143
CFAP20_ENSG00000070761	8.44612823807616	0.250047279648425	8.77425953091937	0.0363378627192962	8.41286661732978	0.199216580276668	8.42625741384948	0.413205684585831
CSNK2A2_ENSG00000070770	10.6081566653256	0.337869175732792	10.3815650283506	0.146286706122622	10.5675525964351	0.180086968280256	10.5355550317113	0.163912087518136
PTPN21_ENSG00000070778	2.55980842560351	0.69973406157951	0.697593751580999	0.988073687160081	0.242054864911651	0.484109729823303	0.788395770828045	0.926946612445388
EIF2B3_ENSG00000070785	7.3691541414354	0.288804184803181	7.67803967806541	0.202103489147715	7.79478706703062	0.360506135142248	7.80691391921161	0.321105442854417
CAMK2A_ENSG00000070808	0.218179888229768	0.436359776459537	0.173589796096664	0.347179592193328	1.03818900224813	1.27561025131024	0	0
TCOF1_ENSG00000070814	9.58107390981504	0.169269523614998	9.47124783480755	0.17244743054219	9.47773882271627	0.512043998444384	9.61548730890887	0.310149337342789
CDC42_ENSG00000070831	11.0438457014166	0.273390831157841	11.2541660546144	0.20294058804809	11.3767713686945	0.387270956785306	11.157865218285	0.430839739873056
OSBPL3_ENSG00000070882	8.41128530670996	0.328195824904791	8.21916608317436	0.449881406206715	8.2698536404697	0.528028044305078	8.83596106312334	1.4090513260199
EPHA8_ENSG00000070886	0.204885245349588	0.409770490699177	0	0	1.24420783353071	0.344378306559553	0	0
SLC12A3_ENSG00000070915	8.58409785067601	0.614912731829387	8.50088198149929	0.671745368718935	7.41660233062652	0.879567985835181	9.02107491814492	0.532202078574403
RAD18_ENSG00000070950	7.49307303360692	0.306289867879515	7.59137782488903	0.170434642784031	7.15890274328408	0.239393851346153	7.51519206836103	0.182853647559376
ATP2B1_ENSG00000070961	9.25481651608716	0.417014255505696	9.03523310867175	0.254130971477697	8.79084341094235	0.234640752055704	8.9601113476907	0.282216387017029
TRPM5_ENSG00000070985	0.926086130708934	1.33531485704521	0.29028344004789	0.58056688009578	0.127875708298369	0.255751416596739	0.608686315217932	0.704582531195154
NCK2_ENSG00000071051	8.18818330237321	0.198078368028576	8.16648639169994	0.100121130236568	8.43975459080999	0.141155892747598	8.27818795933025	0.164836021812813
MAP4K4_ENSG00000071054	11.0486156497786	0.122634191545326	11.0439231966503	0.0940556288994105	11.0172527256605	0.206455707026581	11.1965523411847	0.233815657288879
MGAT4A_ENSG00000071073	10.6157628092264	0.143547789757642	10.5417310408472	0.40172497913708	10.8254142605846	0.417030199953782	10.4640125068611	0.40468604282408
RPL31_ENSG00000071082	12.2068070124823	0.435101781238453	12.8545873810841	0.311284339544314	13.0483972617618	0.705472167693704	12.659967299404	0.330881030575733
WDR1_ENSG00000071127	12.3360266028024	0.121335785337617	12.6008148561923	0.188615055924866	12.4363684360569	0.183607372360788	12.4702023402093	0.256212723516395
SNX13_ENSG00000071189	8.48727536772988	0.412517708685282	8.30344813615711	0.28722457908541	8.25434713200207	0.225981431691159	8.42028553664113	0.228058764580491
MS4A12_ENSG00000071203	0	0	0	0	0	0	0.31946093322016	0.63892186644032
ARHGAP10_ENSG00000071205	4.90051173174914	1.04741412092708	4.95133576255717	1.09427873571502	4.21004490738081	1.13789670125758	5.29167044485909	0.882761044018974
RPS6KA2_ENSG00000071242	10.813878762115	0.284847353454428	10.9068062949673	0.386060419847257	10.9509480719225	0.135434919461248	10.5394468701169	0.484670365691929
ING3_ENSG00000071243	8.07265611254033	0.175098434435808	8.05940315338394	0.10001917913431	7.94870783256274	0.371834762106275	8.38146110989084	0.523505207220652
VASH1_ENSG00000071246	10.3006436422431	0.449656467769322	10.1041166126869	0.239075653406896	9.62314074194293	0.620613913079239	10.1163088153646	0.737827089138231
LMCD1_ENSG00000071282	4.39228484183683	0.475333561130682	4.48421521199649	0.592007581509476	2.08327405780676	0.741006290313831	5.19109438337567	0.689156845396261
WBSCR22_ENSG00000071462	8.81333436801687	0.240367560992991	8.99562820874918	0.242245823788662	8.7102956894023	0.170951143875084	9.11626293202716	0.277665049997021
SEL1L_ENSG00000071537	10.556499433777	0.289017801471902	10.7070417880918	0.16314527323782	10.8669836422604	0.0862563519982126	10.6810009572377	0.318008715091057
TRIP13_ENSG00000071539	2.20771656097541	1.49392104695231	0.900633641798799	0.643201903079389	1.19586248067878	0.94091254594032	1.68339153677639	1.36303338796523
ATP6AP1_ENSG00000071553	10.5576546891522	0.103310753976744	10.82972230711	0.148487232252957	11.1425126029508	0.321872139272975	10.6464458993604	0.307499633524039
TCF3_ENSG00000071564	11.2487625902295	0.375403563091397	11.0513158625267	0.305573488690147	10.8339249749584	0.148840792631379	10.8136836090653	0.413935091483831
TRIB2_ENSG00000071575	5.81162925107084	1.10067535303078	5.5535032112981	0.82180719256531	5.6473512550876	0.621942105682275	5.57303512794645	0.852980306675997
DAZAP1_ENSG00000071626	9.5953046584218	0.142319239977977	9.11208022149107	0.0998752826278238	9.31002103063227	0.373131274121141	9.42483943842666	0.314999096795603
MBD3_ENSG00000071655	9.63062394253531	0.559464722111886	9.71202447178323	0.0418760170024761	9.86057617955794	0.191236658195067	9.94863658723756	0.128836922517387
PRLH_ENSG00000071677	0	0	0	0	0	0	0	0
HLTF_ENSG00000071794	9.10183116396146	0.402078397608401	8.76315192562594	0.324308533434418	8.66027085335377	0.174048038455014	8.66765017602362	0.236597535371374
FAM50A_ENSG00000071859	8.7046365445204	0.233362349398769	8.73823420849298	0.102171616790494	9.11800250145329	0.0729392113050898	8.78966914937818	0.0783684523559079
FAM3A_ENSG00000071889	7.98030163783461	0.249101380061017	8.23463578994483	0.107654410399141	7.61576651907438	0.199457351258905	8.08709536036146	0.221459508889735
CPSF1_ENSG00000071894	9.6451575880021	0.28977965807464	9.11832183144454	0.450678005151198	9.28461730844632	0.411826606889805	9.39381392630208	0.442175615597275
MYO3B_ENSG00000071909	0	0	0	0	0	0	0	0
CYBRD1_ENSG00000071967	4.11437500036947	1.22196155239685	4.68033733189897	0.284065840222738	4.59255118294765	1.0442255530624	4.42013078516438	1.38789561488298
CDH19_ENSG00000071991	0	0	0	0	0	0	0	0
PDCD2_ENSG00000071994	8.89765959719005	0.19833049148028	9.09694183031326	0.182800338909583	8.90374847516324	0.182119654312845	8.92550279231406	0.129837217148267
SLC6A15_ENSG00000072041	0	0	0	0	0	0	0	0
RDH11_ENSG00000072042	9.50434705985874	0.202014610572345	9.47460274752744	0.149912779472003	9.72588557932946	0.141435822023957	9.51509459517617	0.158094054250517
PRKACA_ENSG00000072062	9.35385771811743	0.154412299882461	9.28711345374384	0.171671700234922	9.55618456686994	0.149615091323699	9.23326022412195	0.0398420577633334
ADGRL1_ENSG00000072071	9.74280407618659	2.03799828784913	9.15204607772615	2.14346889425337	10.0927105489828	2.62723402012133	9.3644275682205	2.29131683478617
SPP2_ENSG00000072080	0	0	0	0	0	0	0	0
ACTN1_ENSG00000072110	5.25339345516088	0.601889014734121	5.08571000915886	0.358756799747989	3.94150469839157	0.662871576923681	4.99195843866764	0.424519285909755
ZFYVE26_ENSG00000072121	11.4399421864714	0.325548722412353	11.3822035152027	0.109349684578679	11.2514643160971	0.327345312992938	12.0832989500138	0.677807785135232
RPS6KA6_ENSG00000072133	0	0	0.417655015938455	0.83531003187691	0	0	1.27500092755662	1.47739937164746
EPN2_ENSG00000072134	2.72358653642837	0.978426195842878	1.80245564631465	1.58039871873729	1.49716732037261	1.28908607560469	3.13362836887075	0.272014063191662
PTPN18_ENSG00000072135	9.92871815293437	0.344455361544579	9.81763450413511	0.579363038225179	9.25780645167166	0.538233534852556	9.09170072601554	1.00857065630294
LIMS2_ENSG00000072163	1.30824817201689	0.90769510460885	0.823736939671454	0.648200058022642	1.63026102961904	1.29918758726467	0.172859000876291	0.345718001752583
ASIC4_ENSG00000072182	0	0	0	0	0	0	0	0
SPEG_ENSG00000072195	1.39226305420307	1.16043141777187	0.266178807204425	0.53235761440885	0.457280361326265	0.91456072265253	0.55734627606881	1.11469255213762
LNX1_ENSG00000072201	1.68858681564583	1.1303543804817	2.91379209733857	0.587076363657709	1.72233515745473	1.22186011381683	2.45900518727318	0.906524402865789
ALDH3A2_ENSG00000072210	3.98477319847492	1.12931541604948	3.14441253729608	0.603475132990212	1.26659156708953	1.53757586327221	1.77167471266159	2.10107086331225
TFRC_ENSG00000072274	10.7307278481602	0.619185579424158	12.4038787184212	0.353055858580191	10.854864032363	0.612040203165398	11.1264737388099	0.120455638423995
SREBF1_ENSG00000072310	7.80154840371481	0.387414492807338	7.78405191542279	0.721897235514426	7.94026445780899	0.654270051461241	8.06200340420886	0.361006414589743
TRPC5_ENSG00000072315	0	0	0	0	0	0	0	0
AFF4_ENSG00000072364	10.7122587255515	0.209909046292931	10.5397167868706	0.141583433259058	10.7465654164529	0.168982225238403	10.6885658660873	0.184037392265884
UBE2D1_ENSG00000072401	7.34600331185491	0.416949358931902	7.27801206547887	0.255291757646902	7.3484805662368	0.183082333632695	7.38405698511194	0.213600156975749
MPP5_ENSG00000072415	7.29930497640636	0.311814861776518	7.60791391303905	0.165989324837864	8.03733483363781	0.171958001951072	8.20652409856022	0.785697847052038
RHOBTB1_ENSG00000072422	2.79596748869503	0.844983027903695	2.67220459901514	0.85568985041047	2.64912912667421	1.16302081527643	3.97691677954636	0.86301828892092
SMC1A_ENSG00000072501	11.2857904076902	0.213335177461285	11.4312664317988	0.0954729388201197	11.3422304021665	0.189237575909972	11.5544041488423	0.285961923633412
HSD17B10_ENSG00000072506	7.96045026810667	0.365029512033135	8.4491016840863	0.393775305632322	8.53730695908992	0.473114992039661	8.42236383664843	0.407077226772502
MARK2_ENSG00000072518	9.81607754140856	0.122609082331975	9.61213878452062	0.0743003379928375	9.88029994940948	0.152992069848937	9.72162859531127	0.139572341419089
HMMR_ENSG00000072571	2.74881573942789	0.339531302862916	2.95308457664683	0.533319941926821	1.80685766001669	1.20875339682224	2.43757809490578	0.88089571498901
CHFR_ENSG00000072609	9.3500645244956	0.195518239040511	8.9715141531028	0.129290170045361	8.92480361565019	0.36093841428847	9.09113249229564	0.275257041804535
TRHDE_ENSG00000072657	0	0	0	0	0	0	0	0
P4HA2_ENSG00000072682	4.92143607692275	0.740217275425902	5.7904356706641	1.03625587041297	4.48459426733336	0.429929422929486	6.09702697113336	0.689914157460039
FCGR2B_ENSG00000072694	2.27857869051964	0.401450050971229	0.417655015938455	0.83531003187691	0.488015686118432	0.976031372236865	0.845774310287893	1.69154862057579
NFATC3_ENSG00000072736	10.046486807108	0.163496733191613	10.0657623966672	0.0542690395856008	10.0184408836334	0.148711317821785	9.75606465897092	0.281590290863881
TRNT1_ENSG00000072756	7.81578658101837	0.478684853296519	7.68552195173281	0.111322600467231	7.32661181509174	0.0676511262691327	7.8674252429348	0.22036200609528
ACADVL_ENSG00000072778	11.0678571386432	0.224294059372395	10.8945147337074	0.119206223822788	10.4651677768808	0.128679370255976	11.2928113917641	0.356242701594977
STK10_ENSG00000072786	10.9631868284633	0.306971256975266	10.9703921422365	0.262901392582787	10.4211327243641	0.185969874802868	10.8515799731869	0.159520818867974
FBXW11_ENSG00000072803	9.99382943707905	0.115731617589593	10.1245891816339	0.0505269539694531	10.3296457558368	0.161913394731939	10.1807451287639	0.212081541947469
ACAP1_ENSG00000072818	9.79666869103701	0.512221096976092	9.77644271619783	0.584853030306123	9.32313141083618	0.428907638971646	9.52188139874681	0.356911850039113
CRMP1_ENSG00000072832	0	0	0	0	0.242054864911651	0.484109729823303	0	0
EVC_ENSG00000072840	6.40408201230424	1.07415187227404	5.48675018159309	1.69328670368489	5.86239439018354	0.787131970396422	5.80996048910839	1.17040900562228
DERL2_ENSG00000072849	8.1458121888006	0.292483077377482	8.26956738207731	0.11537735682318	8.4274736340592	0.140811676585624	8.04322599983227	0.206488469530552
SIDT1_ENSG00000072858	10.3361224013147	0.448150757218044	10.5793657383725	0.32505401717126	9.79274986707578	0.499364061988403	10.3684963863701	0.524347587817115
NDE1_ENSG00000072864	6.15846074719136	0.470034238421075	6.50237110696392	0.417338806673504	6.49397209710327	0.448290631822764	6.38406097395746	0.413218280372055
MRVI1_ENSG00000072952	0	0	0	0	0	0	0	0
TMEM38A_ENSG00000072954	6.09119879923771	0.0756906452038548	5.73454807928713	0.664189616352816	7.38579503240953	0.873881186809077	5.58770052380071	0.0669445652410427
AP1M1_ENSG00000072958	10.4991206064921	0.702165945055801	10.880492768433	0.237663981174924	10.8275643039401	0.241507595085248	11.0181956495244	0.51746198378357
PVR_ENSG00000073008	5.39469544134751	0.262848765318396	4.9098037896026	0.599138933319455	5.30058673209185	0.803955307904682	5.64580616334774	0.604225146547017
XRCC1_ENSG00000073050	8.66976440251229	0.308614610447478	8.63201709152322	0.138543504073643	8.29073792955756	0.109481135100347	8.36461163426696	0.465953194434923
SCARB1_ENSG00000073060	8.48542955612734	0.165596162613777	8.11280540376143	0.328570171156147	7.87802263377204	0.291515266733253	7.55322340171725	0.57442198628582
CYP2W1_ENSG00000073067	0	0	0	0	0	0	0	0
MCM2_ENSG00000073111	6.92112122987199	0.593714092784449	7.58341675070447	0.194647256357234	7.63837705842687	0.200333291969041	7.00239285615473	0.593674226446752
MOV10L1_ENSG00000073146	0.204885245349588	0.409770490699177	0	0	0	0	0	0
PANX2_ENSG00000073150	7.0075429607302	0.59435530702707	6.90909622495034	0.376388398734181	7.32965109871917	0.824395479729807	6.26771352851451	1.0969646411183
SELO_ENSG00000073169	8.51024742246321	0.525750406132993	8.18971445043	0.22932654503364	8.71159844214012	0.225915778449794	7.9584659531263	0.66295599470105
TP63_ENSG00000073282	4.71450177516309	1.87322367107323	4.80926250195936	1.36511065570507	3.06122561373174	2.15361874499543	6.86146588763511	1.30466723064869
ALPK1_ENSG00000073331	7.18374083723991	0.486619028736427	7.00291889558275	0.197480408552729	6.5674710489669	0.269614021117658	7.42667433275733	0.807845463550825
LLGL2_ENSG00000073350	8.56461750661436	0.612866493612653	8.19790490912789	0.288692847020889	8.01977524357014	0.242993408558954	8.23525746160739	0.544652226954823
PDE8A_ENSG00000073417	5.72723303262736	0.969972817755848	5.11207023044792	0.467289611403816	3.9508504276059	1.12910423798108	5.41964061269934	0.404497981646915
CLCN4_ENSG00000073464	2.08847905490294	0.923418263423655	3.19960152685112	0.288272574057432	2.06501607277718	1.08021947616475	1.63051076613444	0.525865867055877
NLE1_ENSG00000073536	5.97584661305211	0.257440071086714	6.28690995121193	0.293661848048063	6.51354003108444	0.320253237526473	5.67390886820706	1.27729140027053
SDHA_ENSG00000073578	10.8222771157655	0.29151552863053	10.9712371572264	0.0601111787640782	10.9063904163738	0.0965630479622168	10.9145350384632	0.148061741392864
SMARCE1_ENSG00000073584	9.19047255912119	0.166733520017655	9.15744188574961	0.0969153994414658	9.4098979887678	0.235449794351026	9.22087327198629	0.255771348433091
FNDC8_ENSG00000073598	0	0	0.266178807204425	0.53235761440885	0	0	0	0
GSDMB_ENSG00000073605	6.22854419018852	1.34098564568647	3.91583911171957	2.08845895577832	4.46093264028401	3.47435405987344	5.3748293339736	1.79260010004576
KDM5A_ENSG00000073614	11.0033740310159	0.128129388283199	11.0875591671686	0.130576866758986	11.3605583026509	0.136431374083052	11.1072159086408	0.270651953230573
ADAM11_ENSG00000073670	3.95200951501754	0.748090259449914	2.72336742589598	0.16309959894723	2.30533803214547	1.18845608778182	3.53549290795179	0.934882991543807
PPP2R3A_ENSG00000073711	6.5044660785112	0.942628628400275	6.28849437975636	0.248331508752765	5.63379925908652	0.536452091428671	6.44750027226036	0.170973886097435
FERMT2_ENSG00000073712	3.65193606887598	0.429794595044587	1.47250549058147	1.2240543231721	1.90116256821882	2.15415638705695	2.83866714971395	1.47849408702659
ABCB11_ENSG00000073734	0	0	0	0	0	0	0	0
DHRS9_ENSG00000073737	2.0304285916363	1.53654677339723	0.642938866986795	1.28587773397359	0.411272294424962	0.822544588849925	0.289225381997772	0.578450763995545
CD5L_ENSG00000073754	0	0	0	0	0	0	0	0
PTGS2_ENSG00000073756	4.09672005092387	1.20636337038824	3.56560965985405	1.67453711794452	3.9893596839718	0.12220350517431	6.47248555538116	2.04139760668304
IGF2BP2_ENSG00000073792	6.8386859297301	0.489607252907835	6.48359074988499	0.151113055262869	5.73889629804311	0.178518965082497	6.59920695523307	0.568395236558516
MAP3K13_ENSG00000073803	5.49023471137976	1.05111377526345	5.34762847541592	0.102309454839545	4.02996985444891	0.913179463980933	5.60446237657434	0.407535304284674
ST6GAL1_ENSG00000073849	10.9573812542957	0.213186544628233	11.3550848863197	0.279743830138771	11.5908781431724	0.431928705689432	10.9683765052784	0.282755319155736
TBX21_ENSG00000073861	3.0351212731674	1.34515801532306	3.14300657515676	1.55652033734356	1.14600979801616	1.45798035155904	4.94031296064973	2.13257481506793
VDAC1P1_ENSG00000073905	0.627447417043606	0.807016521665002	1.41607047545406	0.976692909805468	0.127875708298369	0.255751416596739	0.874238979206951	0.644144991540376
FRY_ENSG00000073910	7.83498078028651	1.28348280651134	6.9978094734514	0.927098134335601	5.51213003105523	1.26335967601055	7.54253590331206	0.96279876889356
PICALM_ENSG00000073921	10.42793011037	0.213729041020749	10.3956604312911	0.0765913960289698	10.4039743860524	0.0552225251706731	10.4996701668083	0.276240432721531
NSF_ENSG00000073969	7.406590197953	0.114919485640048	7.753000736227	0.277425570242564	7.80524562636468	0.149428875887098	7.72639078337983	0.14166374398285
GLI2_ENSG00000074047	0	0	0	0	0	0	0	0
CLASP1_ENSG00000074054	9.95638533750619	0.178596772790124	9.75236073887854	0.111776624288295	9.46705798140519	0.306579475419755	10.0955571187561	0.368786481585237
MRPS34_ENSG00000074071	8.80777006503581	0.712373770578898	9.3128418237096	0.301669783466765	9.5360901269397	0.372287571409297	8.68517649413851	0.573687933880372
NOTCH3_ENSG00000074181	10.6670095357763	1.07463230071843	10.6441959661311	1.08048549942252	12.2298669109099	0.700364654717628	10.2615963697272	0.497793626786386
CLNS1A_ENSG00000074201	8.93521588704118	0.244905420141929	9.33675124595104	0.221663653089733	9.4852492668201	0.282521778619602	9.04886707360833	0.131034924883388
PPP2R2C_ENSG00000074211	0	0	0	0	0	0	0	0
TEAD2_ENSG00000074219	0.204885245349588	0.409770490699177	0	0	0	0	0	0
EED_ENSG00000074266	8.22495475430386	0.482917634113172	8.34902765396175	0.129207295766456	7.47922828881599	0.338506953354889	8.83978266691293	0.348011942322956
CDHR2_ENSG00000074276	0	0	0	0	0	0	0	0
SNCB_ENSG00000074317	0	0	0	0	0	0	0	0
TSG101_ENSG00000074319	9.45453684467582	0.170791194055228	9.6701256355233	0.221882401936478	9.52707400681298	0.137222492613411	9.85980796481124	0.264842232138551
NCBP3_ENSG00000074356	9.12426903717604	0.19438758097925	8.92267100189763	0.11650570180646	9.02390673818883	0.144409751372125	9.00218818998582	0.169481837764699
ATP2A3_ENSG00000074370	12.5230713775391	0.727785113272871	12.5727307866158	0.707785648876248	12.8799236650368	0.489306410134714	12.1390655805804	0.530769961692067
CA12_ENSG00000074410	0	0	0	0	0	0	0	0
MGLL_ENSG00000074416	11.5428439411586	0.354680474468916	11.6990603815126	0.524513510681711	10.5522427715679	0.61778647311868	12.084117730512	0.217160899017276
NTN4_ENSG00000074527	0	0	0	0	0	0	0	0
BCS1L_ENSG00000074582	6.06505271600864	0.553041234016016	5.77257424664684	0.193971920778239	5.75786946899281	0.422826069367615	5.77558153069843	0.305330148240427
NUAK1_ENSG00000074590	0.78317633712966	0.913002596191404	0	0	0	0	0.289225381997772	0.578450763995545
DPP8_ENSG00000074603	9.30942283001512	0.336215621070342	8.95418365428085	0.236352889687708	8.58705822458368	0.616698826583155	9.02671632683254	0.206350305956223
SLC24A1_ENSG00000074621	5.81034878887649	1.00816396785717	5.68968198440183	0.46061590139632	4.64906300459973	0.978748502014865	6.12389108159933	0.53420446784925
ZNF532_ENSG00000074657	5.38545004332695	0.550717971162651	4.56760178576504	0.382611201370349	4.81971276923633	0.410624437837799	5.27518363399066	1.07073120758178
SCARF1_ENSG00000074660	2.34486150042267	1.6800214200446	1.78957177743209	0.882661896690335	1.80761372378075	1.31675869116305	1.63365683724806	1.44378422702997
LMAN1_ENSG00000074695	10.1622740248098	0.167695872150014	10.4062561698887	0.217607646650533	10.8605799064915	0.250573986598358	10.1615836217792	0.257040920209947
HACD3_ENSG00000074696	8.95921322457303	0.188082205783302	9.25083367160686	0.193624765838848	9.48813062119457	0.205988848289877	8.71257586881028	0.284556810650884
IPCEF1_ENSG00000074706	3.33158165647228	1.14237726171694	2.39335631120719	1.60610053178139	1.80481395389467	0.696342697637551	2.57826845244089	0.63667352800282
ZZEF1_ENSG00000074755	10.5314086273189	0.173950156197554	10.2213673730112	0.210960143761409	10.6011362531336	0.315561820054167	10.4566097440836	0.113237040972313
NOX3_ENSG00000074771	0	0	0	0	0	0	0	0
ENO1_ENSG00000074800	12.0131619366172	0.253479829114117	12.5237632740913	0.477938283075515	12.4994793685423	0.460242648442908	12.536287078107	0.639338986551173
SLC12A1_ENSG00000074803	0	0	0	0	0	0	0	0
MYDGF_ENSG00000074842	8.95506704030713	0.278255277222523	9.28516012303849	0.41397106266729	9.68484872783933	0.375824447484053	9.32906945537708	0.372931075256285
ANO8_ENSG00000074855	8.72393652942869	0.68120639895294	8.25355946575795	0.839549152805028	7.86614198601179	0.281736551409873	8.38678575379836	0.479227180578689
TUBE1_ENSG00000074935	6.12476911764524	0.52331379552712	5.68590273372272	0.497770597813583	6.35071221519413	0.510210700182752	5.99124230127112	0.573347285060747
ARHGEF10L_ENSG00000074964	0.837493115851337	1.08233805283516	0.508098183599358	1.01619636719872	0.369930573210021	0.466079233042817	0.717813951044105	0.830979090547734
TXK_ENSG00000074966	3.97640980509197	0.90700396652877	1.03476227658881	1.49780035429104	2.1862420447766	1.65811619992342	3.21480264398035	0.47713593102924
WSCD2_ENSG00000075035	0	0	0.266178807204425	0.53235761440885	0	0	0.209201683981892	0.418403367963783
KCNQ2_ENSG00000075043	0	0	0	0	0	0	0	0
TACR2_ENSG00000075073	0.98063183786215	1.13953781639987	0.378309079957345	0.75661815991469	1.87444595557258	1.26729673538524	1.27013220231514	1.46676573075213
ACTR6_ENSG00000075089	7.90573971695441	0.126896733853107	7.88153912640171	0.105055540311978	7.41031617118923	0.336302207804388	8.02518664907874	0.491243463934483
TIPIN_ENSG00000075131	4.8289178703507	0.223169362071254	4.82227861077626	0.72797950291984	4.22616354593013	0.407046579282454	5.66710017079293	1.18860805829986
SRI_ENSG00000075142	8.2147369407907	0.371464922579193	8.33724864523673	0.252866979531013	8.19789933558038	0.392864295565045	8.23926548492867	0.252933383556999
EIF4G3_ENSG00000075151	10.0533994352128	0.236138181059915	9.54608478349195	0.262885269331937	9.76723719311365	0.521217628145121	10.1550719058378	0.365209861675759
NUP37_ENSG00000075188	6.18219550632356	0.270493746600085	6.51622398125912	0.217106639497331	6.47447997666458	0.340350335288609	6.42103432338607	0.253624563076829
SEMA3A_ENSG00000075213	0	0	0	0	0	0	0	0
GTSE1_ENSG00000075218	3.08131458696757	2.11995389886952	4.20061774768409	0.741517503429739	4.06263565611397	0.941841599343838	3.51707627195302	0.326961103833982
SEMA3C_ENSG00000075223	9.56151853627111	0.444591760992004	9.76924992545496	0.520272968904472	9.74066302174251	0.440191302413268	9.24127294440515	0.750063055067399
TTC38_ENSG00000075234	7.3083626412158	1.3202188797702	7.48466664936553	0.473786025240325	7.23706069794971	0.737677078317279	7.77578305603206	1.33659064990144
ACAT1_ENSG00000075239	6.96236160121538	0.186972576825886	7.0508665102519	0.24045546472668	6.34359903524527	0.290660638829085	6.50752839517624	0.552187416859318
GRAMD4_ENSG00000075240	10.3439455707093	0.849059251459771	10.0105793402062	0.848261673218426	10.4556824491443	0.486232275733299	9.60669557451281	1.13955629272825
CELSR1_ENSG00000075275	4.77331661178743	0.473419351230286	3.85524095658849	1.32001195627299	2.43602371124175	1.07799608408854	3.51995841479386	1.37656840897508
WNT8B_ENSG00000075290	2.56485564540124	1.50222117151453	0.984339920305582	1.19590383059188	0.385607736542865	0.77121547308573	0.436930337038357	0.873860674076715
ZNF638_ENSG00000075292	10.5034688422891	0.312358331023123	10.0174470826114	0.292766437154846	10.4263229433293	0.424527201285998	10.3905027359412	0.278281784102669
SLC25A40_ENSG00000075303	7.39799141860648	0.165159852068626	7.3336852234498	0.183519069365841	7.39590693343353	0.160312620759602	7.44857153638367	0.262242880292322
TIMM21_ENSG00000075336	6.5615038609664	0.404435670327202	6.83838019109969	0.290675831168899	7.45525946266169	0.239642456995849	6.78714710596576	0.416367795563492
ADD2_ENSG00000075340	0.567574069815638	1.13514813963128	0.659753688748991	0.917009677515695	0	0	0.608686315217932	0.704582531195154
FGF4_ENSG00000075388	0	0	0	0	0	0	0	0
RASAL2_ENSG00000075391	3.03111588995013	0.847032094643252	1.73144439680778	1.51436481225899	1.61642627689752	1.13103893079885	0.506651384167833	1.01330276833567
VPS9D1_ENSG00000075399	6.44088448750838	0.395065739149491	4.99627623253963	0.436002873081307	5.53316668879232	0.373886355633639	5.26594099775544	1.0712203608122
ZNF37A_ENSG00000075407	8.14211399462101	0.452763558974759	7.61254943901351	0.329208052750951	7.95927085929049	0.542673276779353	7.83137014392224	0.421955983483405
MARK3_ENSG00000075413	9.56733151189276	0.127055163409234	9.3000710446645	0.1679091199271	9.45630842992461	0.386423428604422	9.49536231390443	0.174681600098547
SLC25A3_ENSG00000075415	11.5814056592489	0.184773019749544	11.9941986770059	0.233788826117992	12.080227186007	0.356375937642515	11.9109876035811	0.341106205547988
FNDC3B_ENSG00000075420	7.90006336447723	0.669977833378584	7.78904984705656	0.766580841332015	7.40321038487694	0.691770934997042	8.37804424081814	0.930047839012412
FOSL2_ENSG00000075426	8.99195008154505	0.154150578983583	8.83958044457273	0.167525058835116	8.31488366972583	0.102312561202026	9.20274988021993	0.897786923831442
CACNG5_ENSG00000075429	0	0	0	0	0	0	0	0
CACNG4_ENSG00000075461	0	0	0	0	0	0	0.31946093322016	0.63892186644032
FRYL_ENSG00000075539	10.9925008647135	0.184170234289908	10.8648286305436	0.162252101431762	10.5103264913479	0.27744959655125	10.94927360219	0.200599107442428
TMEM131_ENSG00000075568	10.9485272976544	0.31000520682375	10.6846696894847	0.103135737106297	10.0551006315322	0.526319911590901	10.8961530225178	0.155990377604676
FSCN1_ENSG00000075618	5.51444313209756	1.49071041217786	6.62841612145692	2.10896375634386	5.17981157595379	1.81183400677426	7.89619029223797	2.3489295782112
ACTB_ENSG00000075624	14.4358248523744	0.316359810728279	14.8559442666292	0.339598964982743	14.9644174780087	0.355734444738836	14.6303799258729	0.427962239146164
MOCOS_ENSG00000075643	0.936045323639582	1.87209064727916	0	0	1.26520020559011	1.36513097342303	0.48617020050287	0.97234040100574
PLD1_ENSG00000075651	1.90651209110878	1.40561352138899	2.39699332086396	1.0626303995468	0.783720068777892	1.56744013755578	2.23173470352025	0.317800710801952
ATP12A_ENSG00000075673	0	0	0	0	0	0	0	0
WDR62_ENSG00000075702	5.84655738622607	0.757182098668461	5.29547630396447	0.495225871127159	4.33139999506721	1.14798545263871	5.52977304272725	0.929541075278982
DLG1_ENSG00000075711	9.1686177120542	0.236670889030301	9.05629144038095	0.0775389892238563	8.59963584621187	0.104236528192175	8.9775074532266	0.112770493554298
RAB7A_ENSG00000075785	11.0182080068107	0.13095395357383	11.2138019040648	0.121364782192163	11.4522545793515	0.179231683755532	11.1578272311685	0.214013426510582
BCAP29_ENSG00000075790	7.83945368432671	0.263941052888092	7.85999234437318	0.14577459423987	7.84376211403477	0.295925784235461	7.82751365675983	0.271626210063345
SEC31B_ENSG00000075826	6.52340988558521	1.50752600344484	3.32958504374339	2.09404355637248	4.29941390887627	2.66362628373458	5.02398575194585	2.50143677930163
SART3_ENSG00000075856	10.2302432182044	0.107207198649763	10.3154134726542	0.0585478490598966	10.5343457859558	0.209153292318157	10.5407983989222	0.234995880722408
ARHGAP15_ENSG00000075884	9.3171340628769	0.387966979134712	9.11374376602916	0.148540538606465	9.00209936898604	0.214082558571015	9.1927687662708	0.660219032908945
TUBA3D_ENSG00000075886	0	0	0	0	0	0	0	0
PAX2_ENSG00000075891	0	0	0	0	0	0	0	0
EXOSC7_ENSG00000075914	6.8871555957638	0.485495383256546	7.09868384007604	0.34655468754029	7.28353922147798	0.345188471671233	7.25136942393193	0.237696290529231
KIFAP3_ENSG00000075945	8.40506726232889	0.22763552655215	8.50055562317423	0.106321633121067	8.47653870294174	0.133847578010823	8.57424065049924	0.450405158205475
MKRN2_ENSG00000075975	8.42926318879124	0.175789972734927	8.47684291245325	0.174204728041949	8.4943910432866	0.191778325368092	8.34169866428394	0.235226375532299
MCM6_ENSG00000076003	9.61373605076776	0.394836424606602	9.75096717509003	0.25326305684646	9.78829778667963	0.15219326506983	9.25549291882967	0.720937431911111
REXO2_ENSG00000076043	7.66624675404448	0.166386053589838	7.47027212349528	0.317359115905543	7.1811676452253	0.171043928029737	7.38119898252642	0.361069954806797
RBM7_ENSG00000076053	8.19942104579562	0.330973287287785	8.56813811560641	0.217092147745971	8.70885816365858	0.243361404983587	8.60952386499001	0.802632820456412
RBMS2_ENSG00000076067	7.04814371812702	0.321582298623782	6.3567476706463	1.01566974901899	5.97779575379619	0.566295258734343	7.01352479150709	1.46263432428516
BAZ2A_ENSG00000076108	11.5484982180869	0.182540525047875	11.2720708169789	0.284719420046073	11.5097985523574	0.200852172681092	11.2961977138234	0.088024821721835
PTPN23_ENSG00000076201	9.82921255146836	0.107987052016336	9.81422525428844	0.16224551989482	10.1061226364487	0.161720666561845	9.77338644338797	0.251137179539957
MLH1_ENSG00000076242	7.7588105354924	0.245296318903292	8.07812045098907	0.360848092674868	7.48392271869515	0.313940384454398	8.14591028258256	0.34855197934378
UNG_ENSG00000076248	6.77033834111929	0.798267518122673	7.26724180158605	0.453211366910789	7.33540679154997	0.525053378601137	6.4851517700823	0.759771207691688
FMO4_ENSG00000076258	3.85599972512748	0.768277926853736	3.61516539406522	0.742696301368385	1.22732460447346	1.56376443530447	3.59804996718806	0.628915477068103
KLHL20_ENSG00000076321	8.10238263422675	0.397589864141785	8.02449606357225	0.104925448164964	8.38565891358699	0.0506067519844667	8.14743486587837	0.107321811964324
RGS11_ENSG00000076344	0	0	0	0	0	0	0	0
SLC46A1_ENSG00000076351	1.09797411576535	0.843579006688583	1.29237274203001	1.54473542315459	1.39349679373099	1.04508613390714	1.27946898072588	1.53447659153775
PLXNA2_ENSG00000076356	0.950690964449977	1.11121671024855	1.65183046509618	1.16452490965246	0.222089621534818	0.444179243069636	1.5965035981944	1.22847834903341
SPAG5_ENSG00000076382	5.44642936700816	0.492289968506296	4.52433674737018	0.360709457855736	3.46338617306737	2.33481079256434	4.87485119552042	1.09191511555941
ANKRD13A_ENSG00000076513	9.60152912444326	0.154298340858905	9.3757508120188	0.0706381667941586	8.56013386493344	0.38331047096019	9.22529715620512	0.226841237929728
TPD52_ENSG00000076554	6.592643288357	0.311389827714186	6.5064723648088	0.505708791937445	6.1138814262412	0.567368617587193	6.17175526537999	0.807642994465455
ACACB_ENSG00000076555	7.355374266851	0.663406639534987	5.99270823461412	1.50767722230519	6.53614646532932	0.529876570371066	6.56997676987017	0.91565279605726
TRAF4_ENSG00000076604	11.9367177733832	0.0822919267344726	12.0025910948021	0.229947702624142	12.4040449897913	0.212346251535469	12.527449738028	0.408950834878706
PAG1_ENSG00000076641	11.4556096603954	0.568021856502788	11.7792339380548	0.413460871602631	11.8121704106745	0.477306942585305	12.478843557234	0.620244401789876
GPATCH1_ENSG00000076650	7.42986712116931	0.176647622487569	7.2236480180479	0.137179101132253	6.99008895632021	0.627930802416833	7.1781011878343	0.452182197095219
ICAM3_ENSG00000076662	8.49428126746753	0.734541776637704	9.19590633305643	0.772169140147603	9.29360264855715	0.841492371605314	9.00455780424731	0.952318551068758
NT5C2_ENSG00000076685	10.2925644714978	0.196746316997502	10.0536351097695	0.204254292626699	10.0365978643573	0.134125789954854	10.322472845907	0.197698476071636
MCAM_ENSG00000076706	2.69432524517696	1.81368498273187	3.24920665839544	0.809570912205116	1.83886974215007	1.25071470686787	2.61522363221837	0.97330807730764
GPC4_ENSG00000076716	0.640742059923786	0.811660539013281	0.417655015938455	0.83531003187691	0.242054864911651	0.484109729823303	0	0
MBNL3_ENSG00000076770	8.97799450519043	0.252789105050568	9.11245926506302	0.496725278609013	8.05668147689858	0.58739003263859	8.74392628106716	0.355517610018484
CAMSAP3_ENSG00000076826	3.47848073826258	0.456569229521677	4.38533204129833	0.407530659021106	4.12158135984634	0.607780901593339	4.47842543422362	0.776167096397987
RAP1GAP_ENSG00000076864	0.353157825004447	0.706315650008895	0.557558132467029	0.729739068887418	1.48991847166133	1.19080089450557	0.506651384167833	1.01330276833567
XAB2_ENSG00000076924	9.31549320770953	0.459417092614456	9.56778705111262	0.129096387734348	9.84241696145832	0.220510588452965	9.46185810077031	0.174061284983529
ARHGEF1_ENSG00000076928	10.8605761277094	0.346212189151272	10.4812242376352	0.259810424122152	10.3563661841987	0.298699644852917	10.760573688388	0.326174418144676
STXBP2_ENSG00000076944	8.41142418397835	0.692882978829161	8.61375392955254	0.114049454057162	8.10748019775887	0.0659728695616111	8.71792320104073	0.193853557298585
MAP2K7_ENSG00000076984	9.13762903148607	0.0747432967914667	9.03750422468806	0.0755524104287301	9.10836904699162	0.135756940310883	8.98884832310023	0.224792702663248
NMRK2_ENSG00000077009	0	0	0	0	0	0	0	0
DGKD_ENSG00000077044	10.9107130234267	0.279972505174445	10.4510474101643	0.39530906682569	9.67823888102843	0.446236677822395	10.7111066200887	0.451677339344983
CTTNBP2_ENSG00000077063	0	0	0	0	0.242054864911651	0.484109729823303	0	0
ACTL6B_ENSG00000077080	0	0	0	0	0	0	0	0
RARB_ENSG00000077092	0	0	0	0	0	0	0	0
TOP2B_ENSG00000077097	11.8369243491709	0.136042559584721	11.6781091082663	0.363803564600061	11.1212751481153	0.174188077138548	11.4174341998147	0.370621043509442
TM9SF3_ENSG00000077147	10.8907321880934	0.254936924686334	11.1420009242583	0.135159498804918	11.3405975084084	0.216550589352609	11.0064503347446	0.18616760674184
NFKB2_ENSG00000077150	11.0834550894161	0.438385317165006	11.4311344732604	0.675617637902609	11.1417509596211	0.933520069035397	12.6149908345808	0.640783993313535
UBE2T_ENSG00000077152	5.40260899494185	0.272959994484371	4.8882230560237	0.673812611178306	4.60344374820726	0.435860912688826	4.61557696095537	0.808213432009946
PPP1R12B_ENSG00000077157	7.71983072895353	0.567067005315312	6.35555616706333	0.983328361120237	7.16852799566481	0.969255334913125	6.98937742239293	0.797576245878544
DNAJC10_ENSG00000077232	10.2088454728724	0.380295340500008	10.4383546789014	0.174897899885346	10.2541110128034	0.142276516474069	10.433198850059	0.102626337219939
GTF3C1_ENSG00000077235	10.9841980612274	0.178801291859593	11.0423303614888	0.109333752820767	11.2731484515032	0.0928684846239702	10.9978406941737	0.207759995648518
IL4R_ENSG00000077238	9.78020301371158	0.137765835793962	9.7271209664143	0.324796694077904	9.17505199865374	0.448282376512508	9.62479884334929	0.551895635143903
USP33_ENSG00000077254	9.9019244211432	0.158174870202159	9.73920744092967	0.109777626836269	9.4809796440926	0.24151838766559	9.56158871816773	0.296715959163539
PAK3_ENSG00000077264	0	0	0	0	0	0	0	0
CAPN6_ENSG00000077274	3.1799010028774	1.17683373555684	2.90831222634026	1.62180991142408	1.59679095292559	1.33728189351884	3.84074293523602	0.788706631223864
DCX_ENSG00000077279	0	0	0	0	0	0	0	0
SNRPA_ENSG00000077312	8.1998512287093	0.103676218440959	8.16829902538857	0.248119356297225	8.50297995866952	0.214615927750871	7.97758528364678	0.200473908082345
SPAG6_ENSG00000077327	2.7149978126583	1.11628835286579	1.85824779767895	1.30252469571892	2.89419184936557	0.280503657181527	2.55193496604034	1.95337477274831
EXOSC5_ENSG00000077348	6.76994538187744	0.280499081292977	7.3899315337986	0.558119871732728	7.60996761291731	0.356929289303302	7.03290706655899	0.813635154335457
DYNC1I2_ENSG00000077380	9.58490189605211	0.11621469516739	9.6676220318763	0.045735968021798	9.23765226331847	0.177378407239491	9.75084852398188	0.279076507333757
APBB1IP_ENSG00000077420	11.2787899306107	0.181548503704374	11.2947377011534	0.321666313752504	11.0288777502291	0.197119510375328	10.6671354878973	0.739793173762517
LRCH4_ENSG00000077454	8.76282609955451	0.125364254736301	8.54296452536114	0.148911423993029	8.44157185804189	0.22526693712312	8.41096936112175	0.259408679625152
FAM76B_ENSG00000077458	8.07573491605995	0.338879093425695	7.7298337452631	0.29706603636088	8.3399127559648	0.224632310246435	8.08637900128717	0.386849360048023
SIRT6_ENSG00000077463	7.48655626501906	0.244791298313649	7.60667629481728	0.224685988064461	7.86676514149104	0.285403134651015	7.8825413450907	0.375845753221941
TYR_ENSG00000077498	0	0	0	0	0	0	0	0
POLD3_ENSG00000077514	8.05331721328096	0.23136917195827	7.92578150709342	0.178220743870558	7.87359719793762	0.248071055345523	8.16868484731125	0.0954966048375818
ACTN2_ENSG00000077522	0	0	0	0	0	0	0.586267054195194	0.730356527681384
CAPZB_ENSG00000077549	11.2893604037301	0.260859136106439	11.5667791950601	0.0948350595720312	11.453741987443	0.185705589738791	11.4968830816976	0.212101479671337
GPR137B_ENSG00000077585	5.47465257335837	0.276541153987739	5.55957471890464	0.452651049033759	5.67397902215831	0.121859959883972	5.84166904866929	0.669906484941166
NAALAD2_ENSG00000077616	0.50531463160208	1.01062926320416	0.28148940908438	0.56297881816876	0.538775570033419	0.628496431214043	0	0
JADE1_ENSG00000077684	8.70569081040076	0.237277768908873	8.57298858287536	0.144162799831352	8.07505028651848	0.206057152490203	8.22346019610269	0.245910460893553
SLC25A43_ENSG00000077713	7.33780652683811	0.139339310264691	7.39194629956234	0.116351438296932	6.52591970802105	0.25810653761984	7.0572729845827	0.48278278821211
UBE2A_ENSG00000077721	9.46213322064504	0.0487462030705303	9.66967130796632	0.137288094977743	9.78650059278325	0.0611749091497182	9.85555081094136	0.519269099735017
FGFR1_ENSG00000077782	1.90259034958724	1.56397568697846	1.72357382469433	1.41393197810317	1.23819847242516	1.23250855643839	1.90359076413499	0.811329133825516
FKBP6_ENSG00000077800	0	0	0	0	0	0	0	0
SMC1B_ENSG00000077935	0	0	0.28148940908438	0.56297881816876	0	0	0	0
FBLN1_ENSG00000077942	0.845627305273374	0.690382817401872	2.28984395991533	1.10920554341639	1.60925369837778	1.42031571312964	2.85027587035791	1.30623752238729
ITGA8_ENSG00000077943	0.890314669407435	1.78062933881487	0	0	1.36498766363869	1.57625869212379	0.618889604003442	0.842432818683396
CST7_ENSG00000077984	4.66184878505294	1.30488718758608	4.65450189252026	1.49358279738292	3.30070923979152	1.10783462604284	5.04118859648489	1.06904897510858
MAP2_ENSG00000078018	0.52948067481112	1.05896134962224	0.266178807204425	0.53235761440885	0	0	0.172859000876291	0.345718001752583
PIAS2_ENSG00000078043	7.46252227847321	0.4068239572593	7.30145183793166	0.290496234503395	7.11500026346099	0.0538444278417617	7.99525359168804	0.880736735517686
AMPH_ENSG00000078053	0.353157825004447	0.706315650008895	0	0	0	0	0.377065370213302	0.754130740426605
ARAF_ENSG00000078061	10.0950896809791	0.0979944867703978	10.2259546371446	0.128168524164469	10.3407441133756	0.111377989883072	10.381956355218	0.351549251662873
MCCC1_ENSG00000078070	8.8971103466421	0.210752210384324	8.85943625497102	0.0889426526468054	8.59292076706491	0.271305372841826	8.7997041047601	0.216147538630859
LAMP3_ENSG00000078081	7.7895953878057	2.10671302517178	7.48240085938729	1.3676050877205	6.6743873247817	0.694257461380043	9.72442942703647	2.14530052472101
FAP_ENSG00000078098	0.733014038105549	0.997518495694533	0.173589796096664	0.347179592193328	1.32808647888453	1.56550050614772	1.1551208630765	1.39967796817037
NEBL_ENSG00000078114	0	0	0	0	0	0	0	0
ACER3_ENSG00000078124	8.23942020893075	0.237436477342672	8.00992152140114	0.239110413696227	7.41645685438828	0.316689504492272	7.98370817754687	0.23529457156354
UBE2K_ENSG00000078140	9.5239303635263	0.116972840837351	9.64670808439263	0.104734777039213	9.64652049230088	0.115248651390206	9.49750642536008	0.131356382171439
PIK3C3_ENSG00000078142	9.18465412496391	0.168029794877183	9.27634946035676	0.0506949846178069	9.38740262125592	0.0874152782416162	9.28516366384511	0.156591775313994
N4BP2_ENSG00000078177	9.28721021455654	0.138777966993439	8.99475442148284	0.567914571098816	8.29768664867842	0.122865231818917	8.91720397656796	0.412530033679614
TIGAR_ENSG00000078237	7.91672649852018	0.582711919177039	7.96348347528787	0.297513698707064	8.0245647564424	0.298123667646995	7.97182412782219	0.23261352967738
TULP3_ENSG00000078246	7.0115138268601	0.155845056440365	6.97290653753805	0.31105420610713	7.22580628856476	0.0519872549009176	7.06415099176702	0.135174424823269
SYNJ2_ENSG00000078269	5.44873076518557	0.570710074509401	4.90044172966014	0.194178325088441	4.35797654908654	0.510996273729539	5.28944170481746	0.552255134472367
ADCY2_ENSG00000078295	0	0	0	0	0	0	0	0
PPP2R5C_ENSG00000078304	11.5436272120142	0.171380092997056	11.5064316278209	0.282688094919139	11.517549635086	0.427935235336258	11.2195180386619	0.275455903501225
PMS2P1_ENSG00000078319	5.64280015949118	0.548063199404564	5.97526661647772	0.40118511577835	5.93265455201967	0.51216011803973	5.85594251355082	0.205044424026421
RBFOX1_ENSG00000078328	0	0	0	0	0	0	0	0
GNB1_ENSG00000078369	12.4689153177622	0.267375953839247	12.6249438027676	0.170714247471491	12.6435356914963	0.231756931677578	12.5047339703105	0.201599208065697
HOXA9_ENSG00000078399	4.05213162960054	0.99281294828561	3.30460568590385	0.730821725340494	3.51014090189756	1.33471016835293	2.22819710158221	0.805519089505368
EDN1_ENSG00000078401	3.85660875781856	0.591539656572552	3.87126223158957	0.714958200543758	3.0218430073494	1.31960745962905	3.76452182485849	0.752203915542723
MLLT10_ENSG00000078403	8.47463326956982	0.344759381490911	7.89946398520054	0.374601392014428	7.84314285034899	0.296420301447182	7.93529263928878	0.593757738008038
ZCWPW1_ENSG00000078487	4.91122281463511	0.458273651526437	5.07573265405367	0.511982718184878	3.59917129904438	0.737128658772337	5.15411609784841	0.560272388552048
ADCYAP1R1_ENSG00000078549	0	0	0	0	0.269652788544832	0.539305577089665	0	0
FGF20_ENSG00000078579	0	0	0	0	0	0	0	0
P2RY10_ENSG00000078589	8.0282540636657	1.29808451826165	8.23768472351255	1.28947853275606	6.96090003787335	1.0767034815362	8.16427239524204	1.2705110386836
ITM2A_ENSG00000078596	5.29047622422473	0.899161445197375	5.46114034803512	1.37876983630114	4.30857357790221	2.19992755937225	4.5816303889733	1.92691811498929
NRDC_ENSG00000078618	11.3637846322275	0.124247758160302	11.4340977410889	0.0637350010954398	11.7336866996066	0.214636475674713	11.6327696472776	0.410121356916008
VDAC3_ENSG00000078668	10.5708391132932	0.213226680356083	10.6111353541398	0.274314940037683	10.3009624434144	0.284266448493191	10.8590194812687	0.311236495259123
PCM1_ENSG00000078674	11.1493122243086	0.129910144429502	10.6939671485661	0.303487332672194	10.6296608330831	0.283949117626256	10.8678455502764	0.258050072756746
TNRC6C_ENSG00000078687	8.41446904134667	0.281709550359045	7.9540197414955	0.63821266073229	8.25270276047626	0.336937088253056	7.91496646807905	0.174826662215216
CBFA2T2_ENSG00000078699	8.79303506770368	0.12387189429314	8.40084211822242	0.184603371583394	8.54818754426692	0.286994394033785	8.49537723391386	0.428431062207723
BRINP1_ENSG00000078725	0	0	0	0	0	0	0	0
ITCH_ENSG00000078747	11.4546700593568	0.0980747760066633	11.2957568009388	0.209915857985912	11.1578738392528	0.155964530201295	11.2391953869848	0.110603067688232
PKD2L2_ENSG00000078795	0	0	0	0	0.411272294424962	0.822544588849925	0.31946093322016	0.63892186644032
TP53INP2_ENSG00000078804	7.37869802211667	0.10205979867605	7.18371288065357	0.13447645097567	6.85669010245143	0.179793820924601	7.75047429010534	0.671945308265427
SDF4_ENSG00000078808	11.5097846983049	0.193671679549852	11.8889870750558	0.295770933418549	12.1757593898508	0.265533423622299	12.0063476273378	0.263424186022092
MYH7B_ENSG00000078814	0.640742059923786	0.811660539013281	0.414424948853738	0.49097442461184	0.358525274722715	0.71705054944543	1.16477913430073	0.913426898285951
BPIFB2_ENSG00000078898	0	0	0	0	0	0	0	0
TP73_ENSG00000078900	1.5814836592383	1.88679460370726	0.678615766672632	1.35723153334526	0.796880030967827	0.92111173612315	0.586267054195194	0.730356527681384
TOLLIP_ENSG00000078902	9.72493518181635	0.339517924709625	9.97862079972425	0.0881238578780761	10.2776715350997	0.193556805320486	9.80512366851344	0.428381805364865
UBE2D4_ENSG00000078967	6.8663770195721	0.212298952353784	7.22910777444003	0.225316375928341	7.75290468230216	0.308044936252187	6.95874552712608	0.519273885561708
CLUL1_ENSG00000079101	0	0	0	0	0	0	0	0
RUNX1T1_ENSG00000079102	0	0	0	0	0	0	0	0
CDH17_ENSG00000079112	2.54832112314282	0.996735566014029	1.53356872344923	1.40812696837938	0.989897785565607	1.1674595086263	2.04757893158562	0.428397140247385
THOC1_ENSG00000079134	7.53168448160102	0.440357623204057	7.02605348831232	0.235960028907567	7.57635661427377	0.319845454522748	7.43871063489537	0.272627428306776
FKBP7_ENSG00000079150	4.54817382182657	0.729980506677279	4.88976055384254	0.778814169241859	5.46268647520988	1.16212600693263	4.18178697899709	0.837477896584961
OSBPL6_ENSG00000079156	0.648198400354981	0.824550278532152	0.672815685300252	1.3456313706005	1.13405791107783	0.928079205154209	0.983343809496519	0.804366006621549
SLC1A3_ENSG00000079215	3.50727805379676	0.995124030117098	4.2297896811889	1.22406264803697	2.47579674736033	1.63681225325829	5.66186502388143	1.58815870105786
XRCC5_ENSG00000079246	11.9972616866282	0.284456335727475	12.410542511167	0.333735979437431	12.4497611851882	0.385321226488369	12.4974527436651	0.624119133306535
LXN_ENSG00000079257	6.26626168805261	0.433816079268328	6.22577642247053	0.306598712049378	5.80746241573158	0.453600899672842	5.80157301010856	0.476971628434289
SP140_ENSG00000079263	4.27795260927739	1.73213623085815	3.21151463008361	2.17863215484351	2.3795498786414	1.66978235704833	5.34530710058489	1.2947800280328
MKNK1_ENSG00000079277	8.54985140895917	0.325095918915683	8.07566048618125	0.342518769413302	7.39367400311103	0.675407098194778	8.47563164260985	0.337786550472412
TNS1_ENSG00000079308	6.54788536047018	1.44521284808545	6.46865590994129	0.399997837017189	5.54583254222153	0.585901595926491	6.83565910992613	0.587451436452513
REXO1_ENSG00000079313	9.05952884557305	0.100370726349744	8.65463780222549	0.284045017874923	8.85816253191522	0.769259789199889	9.08926201950759	0.230355394527696
SAR1A_ENSG00000079332	9.65603233376367	0.180356956159449	9.76820146100481	0.173257378557453	10.1326140012681	0.0385227182481343	9.8376373246841	0.34390372368471
CDC14A_ENSG00000079335	7.97237173589043	0.257891704907217	7.64127167930719	0.305190149158277	7.46803004519526	0.467731131058574	7.67347368945456	0.105989782240743
RAPGEF3_ENSG00000079337	0.897210741391744	1.30648796930763	1.27148858580298	1.00603656463192	0.222089621534818	0.444179243069636	0.79462330917959	0.984593056516318
CEACAM1_ENSG00000079385	5.55366795140273	0.81235898379879	4.84651697754179	0.993663956288158	2.32888089926363	1.92263034076264	6.75906885707488	1.02262855796153
SENP1_ENSG00000079387	8.3952022217054	0.461190972022643	8.43893353933991	0.149775698503871	8.42095298668047	0.196469483571074	8.72995235218495	0.546407890773504
DUSP13_ENSG00000079393	0	0	0	0	0	0	0	0
CIC_ENSG00000079432	10.7173750315817	0.105032915011332	10.4336421684728	0.205184840291051	10.1488785885307	0.428983253614763	10.9410933188846	0.381023266178226
LIPE_ENSG00000079435	5.43677184732027	0.562838870713977	5.58618468194804	0.305121425064465	4.22339734398208	1.40675197248897	5.27035211796015	0.663436484502307
FDFT1_ENSG00000079459	9.83496711947828	0.150771559516057	10.1660957244059	0.11256000575152	10.2497885012553	0.247633193394133	9.85924303077321	0.140877709231765
PAFAH1B3_ENSG00000079462	6.57247160375313	0.86336440045118	7.00282275784467	0.384922389077886	5.9850702334256	0.555428654479029	6.51700966008116	0.243715792480658
OPHN1_ENSG00000079482	4.05523554545024	1.00909511845218	3.84098739781688	0.685668099166825	3.484798226707	0.570713963976999	3.33758382249512	1.73017006928796
AFM_ENSG00000079557	0	0	0	0	0	0	0	0
KIF22_ENSG00000079616	7.67971386355594	0.343850083739888	7.5461546725957	0.151787667972708	7.61649335901425	0.250546869076866	7.9415329603379	0.234696192672793
SCGN_ENSG00000079689	0	0	0	0	0	0	0	0
LRRC16A_ENSG00000079691	6.57823996288191	0.347763390761321	5.9759493196659	1.08392092309103	5.35206727344271	0.315775407885937	5.73681897508963	0.6012120589561
PGM1_ENSG00000079739	8.71426308866982	0.52575494335894	9.12446223484288	0.357902654791595	9.17118187517268	0.645530145596441	8.89536953740195	0.4563101454894
DDX1_ENSG00000079785	9.63973468630485	0.163249219289758	9.71992960441458	0.0731343130424803	9.89718257354773	0.0726174889877133	9.81687571557589	0.132273917475145
DNM2_ENSG00000079805	11.7840462600586	0.14272924011066	11.6890919615516	0.253678989663105	11.7940414768668	0.140430130252286	11.6496485875161	0.0644302157295221
EPB41L2_ENSG00000079819	9.47307147500671	0.315779229839875	9.31831491018501	0.24743878588878	8.63615537831872	0.362252285249374	9.5943261822417	0.440331529944064
RIMS1_ENSG00000079841	0	0	0	0	0	0	0	0
MOXD1_ENSG00000079931	9.38616869319374	0.803671937219771	9.70708195451916	0.839011818356478	8.48841424732291	0.792162576786833	9.9433433016889	0.65360414827805
STX7_ENSG00000079950	11.192956792642	0.155931518981683	11.0830135785225	0.0842028420660682	10.6808422648802	0.0956428637592063	10.8130712086675	0.379743885372217
RABL2B_ENSG00000079974	6.74033750647363	0.0736342970328468	6.41843824720041	0.14009176878442	6.93166723022714	0.170586186972549	6.74111991638898	0.30871647410317
KEAP1_ENSG00000079999	9.45006674476801	0.346450205113803	9.85175171324988	0.203696100911139	9.93193734515097	0.182470877838443	9.56888695603882	0.286153822278204
DDX43_ENSG00000080007	1.31005307260868	1.5897791411925	1.41899069744807	1.23909825819418	0.796880030967827	0.92111173612315	1.45223792719425	1.07470782662772
PTPRH_ENSG00000080031	0.656036408400618	0.857653833501489	0.836543204367575	1.05252223409546	1.31076741359291	1.0633717520705	0	0
DCT_ENSG00000080166	0	0	0	0	1.22325209052085	0.952005467810664	0.172859000876291	0.345718001752583
SLC35C2_ENSG00000080189	9.55927982439037	0.260954059921186	9.80033452405899	0.180557554339792	9.7791259038052	0.210731014556833	9.90018170441882	0.0899469921852685
CRYBG3_ENSG00000080200	10.2684373456118	0.346227235199306	9.66492750890491	0.350324897055518	8.8937600086267	0.722509735906198	9.6232692333077	0.579322762341767
EPHA6_ENSG00000080224	0	0	0	0	0	0	0	0
SCTR_ENSG00000080293	0	0	0	0	0	0	0	0
RFX3_ENSG00000080298	8.26642020907685	0.23895077027085	8.1159908428679	0.158553571111693	8.14379711745459	0.337076261326337	8.22023088336442	0.467342275438813
RIF1_ENSG00000080345	9.43923041394196	0.261090957545271	9.16846674232052	0.256285488581603	8.96708341865027	0.220406988154045	9.5828368572869	0.449345894315888
RAB21_ENSG00000080371	9.86966340473972	0.232399738116042	10.2409107819	0.180075818308935	10.5962351236191	0.173192438679664	10.9239013480803	0.830557158582877
SLC4A4_ENSG00000080493	0.558043070354036	0.688361904935839	1.06059388292525	1.2787311479665	1.13405791107783	0.928079205154209	0.8138214709232	1.6276429418464
SMARCA2_ENSG00000080503	10.7765284560823	0.0871507124325684	10.6455296273733	0.347501709227592	10.5155495171094	0.230930912919121	10.4559230004342	0.228158500805667
RDH8_ENSG00000080511	0	0	0	0	0	0	0	0
SESN1_ENSG00000080546	8.50292692650514	0.149268449082446	8.42581173514383	0.0495856642281341	8.41157198264022	0.171898968772507	8.5350933183374	0.315846933401162
MID2_ENSG00000080561	0.997289865187415	1.99457973037483	0	0	0	0	0.377065370213302	0.754130740426605
PIH1D3_ENSG00000080572	0	0	0	0	0	0	0	0
COL5A3_ENSG00000080573	0	0	0	0	0	0	0	0
SRCAP_ENSG00000080603	12.13809469492	0.0921331645033661	11.9559911865668	0.173348966359307	12.0808025630748	0.326029769072514	12.3102593820321	0.233255937003847
PUM3_ENSG00000080608	7.98813728960408	0.560743518539476	7.89231845273166	0.3037263621151	7.86923346496484	0.406561052737343	8.3416280690931	0.275899562733164
CPB2_ENSG00000080618	0	0	0	0	0	0	0	0
CHRNA3_ENSG00000080644	0	0	0	0	0	0	0	0
KCNN2_ENSG00000080709	0	0	0	0	0	0	0	0
CNOT4_ENSG00000080802	8.52756993848857	0.256066831908811	8.46508896835867	0.0942637598062486	8.6709416449215	0.161400626324488	8.67177617374437	0.446396638788084
PSEN1_ENSG00000080815	10.4670763455967	0.11547813067203	10.6267080341201	0.154884084198661	11.0005796776439	0.308569081496503	10.4587829557882	0.135481903529499
CPOX_ENSG00000080819	7.96605929652391	0.309089821486364	7.78505211916635	0.278095059436892	8.2094209215114	0.254641024412556	7.24128833303122	0.923291633234465
CLDND1_ENSG00000080822	9.08743824358621	0.058603538706431	9.16122803815314	0.236976723748847	9.71186981037661	0.45825537849396	9.25300105355122	0.223770286477728
MOK_ENSG00000080823	3.38477824687657	0.885337597044175	3.13037689562942	0.316867454858735	2.08284473556325	0.955192463284634	3.40342073880166	0.790872675387778
HSP90AA1_ENSG00000080824	13.8339058634756	0.520612148205238	13.7999425492295	0.12050186999203	13.7201013434402	0.142162697566177	14.5699984375696	1.45608038975224
RBL1_ENSG00000080839	7.9562159510916	0.344536087010478	7.58742785601696	0.242863046047411	7.2631740620698	0.195050412918338	7.48633503253157	0.623171407857024
DLGAP4_ENSG00000080845	10.2380451629677	0.137449953777792	10.0719403837732	0.103049127679221	10.0031592541195	0.0612752385234097	10.0627114763758	0.105760282396712
IGSF9B_ENSG00000080854	0.218179888229768	0.436359776459537	0.437643837447985	0.87528767489597	0	0	0.377065370213302	0.754130740426605
CFHR2_ENSG00000080910	0	0	0	0	0	0	0	0
CROCCP3_ENSG00000080947	3.60838910332198	1.2718421734509	1.42495373366333	1.02074891161899	1.24841774759173	1.5086132914965	2.03205980029464	2.43739558696598
NDC80_ENSG00000080986	2.52145670600088	1.70796476106087	3.48568113479871	0.624475714743254	2.27174060402814	1.64573633883755	4.22417680087868	0.90945849696377
AP4E1_ENSG00000081014	8.31502682986195	0.108505700501084	8.23319887547957	0.331164626945559	8.45887097832722	0.368609530151363	8.27153982121323	0.283508937180322
RSBN1_ENSG00000081019	9.06782797958689	0.212549498122588	9.14726374602742	0.120710281453118	9.55737190785004	0.258046592275758	8.87303903719915	0.0862536477463761
MAGI3_ENSG00000081026	3.73758767155328	2.57942780157739	4.01328096457932	0.852095415237654	2.65880242278948	1.9912619616493	4.3901920301616	1.25074642841171
CXCL2_ENSG00000081041	1.71922166076924	1.54382458127037	4.17085400624099	0.550762858172223	4.40838191819754	0.99184700289041	6.07905477096687	1.5228365573135
AFP_ENSG00000081051	0	0	0	0	0	0	0	0
COL4A4_ENSG00000081052	1.77662043840482	0.689937452807583	1.21530893069215	1.45833488200196	1.10362779566153	1.66842804195559	1.66154531946479	2.1912461169615
TCF7_ENSG00000081059	5.46416286884596	0.848679902023924	4.86210671780364	0.594334036270925	3.87358466667782	1.48012744201635	4.99885353832131	0.397726288034517
OSTM1_ENSG00000081087	9.04062618172861	0.190279126647245	9.16627024059671	0.209587170206172	9.20164602124297	0.357672353674231	9.04678460305804	0.18564213777511
CDH7_ENSG00000081138	0	0	0	0	0	0	0	0
IMPG2_ENSG00000081148	3.52865839187283	1.2600648018542	2.22345265051207	1.50864542563578	1.74349158466531	2.37142805390063	2.75284234806697	1.01917299192802
PCNP_ENSG00000081154	9.50055512826921	0.243177316339043	9.61860272420913	0.0858208449097099	10.1885042772006	0.139849517820489	9.5532060107647	0.110522554422978
EXD2_ENSG00000081177	9.03913181731432	0.0616161124776279	9.24542129081326	0.23426574293944	8.58715638963686	0.233134093911966	8.47635577124573	0.421332098923047
ARG2_ENSG00000081181	1.2581377506778	1.60169524728552	2.02433813871594	0.805750421667336	1.55672823479969	1.07148061853467	3.7108751469497	1.00771784118191
MEF2C_ENSG00000081189	11.1377596479984	0.263377258372415	11.169008631667	0.166300392903431	11.1137020082357	0.141122707683914	10.8679603942958	0.229901081248436
PTPRC_ENSG00000081237	12.4237545964466	0.0696488477430648	12.2544499775255	0.332891250076766	11.9337164254614	0.264419789772762	12.1145282386112	0.280976288824691
CACNA1S_ENSG00000081248	0	0	0	0	0	0	0	0
PKP1_ENSG00000081277	0	0	0	0	0	0	0	0
UBA5_ENSG00000081307	8.08138007587363	0.307081769306893	7.79244795679719	0.281048963379876	8.10802762573137	0.186820184035388	7.86431726921109	0.343670446964202
STK17B_ENSG00000081320	10.6749811416476	0.239621161498026	10.7798449904819	0.262129987045132	10.9353086859774	0.409612802134955	10.4320799851149	0.346993508600699
CDC14B_ENSG00000081377	1.42766639795745	1.65002302777533	1.20393427810522	1.1137505555708	0.242054864911651	0.484109729823303	2.11617780894737	1.54139770752183
ZNF510_ENSG00000081386	7.28281205704185	0.278093430685503	7.05244870831156	0.102622809053262	7.67818436626888	0.145132885469775	7.01927498441678	0.672949175730218
LRP2_ENSG00000081479	0	0	0	0	0	0	0.599744152653565	1.19948830530713
ZNF506_ENSG00000081665	7.81169638510285	0.665848864750434	7.3285750608112	0.576159974878649	7.47798563659093	0.768210339624741	7.76089941734526	0.946244450441723
JMJD4_ENSG00000081692	7.5150565147457	0.170621529720002	7.32178398474054	0.317452139863326	7.63169134775586	0.302734098251159	7.17532986907989	0.249745713891438
DUSP12_ENSG00000081721	6.83367817020798	0.228062353798267	6.62797079696103	0.228584550769662	6.77373004908143	0.303272193048018	6.29572296220234	0.55426815983132
AACS_ENSG00000081760	9.09155960707674	0.850849827992475	9.36746203007013	0.421032222739146	9.66628238604356	0.275379601341104	9.22266389017501	0.115108010352204
KIAA0141_ENSG00000081791	9.31498316270493	0.25477393831569	9.1754187947944	0.224605483589829	9.07573497485918	0.159959248668996	9.29178371086853	0.16052728620644
SLC13A1_ENSG00000081800	0	0	0	0	0	0	0	0
CADPS2_ENSG00000081803	0.997289865187415	1.99457973037483	0	0	0	0	0.287971925011758	0.575943850023515
PCDHB4_ENSG00000081818	0	0	0	0	0	0	0	0
PCDHA6_ENSG00000081842	0	0	0	0	0	0	0	0
PCDHGA2_ENSG00000081853	0.52948067481112	1.05896134962224	0.378309079957345	0.75661815991469	0.869488772140196	1.18493022995282	0.172859000876291	0.345718001752583
HSPB11_ENSG00000081870	7.49707870847676	0.174048393308932	7.37709055307243	0.236884829274702	6.98434007503488	0.27189194195688	7.55798898759	0.399886943561116
PHLPP1_ENSG00000081913	7.96880240381245	0.292843418879652	8.23827425216939	0.148241109345821	7.66400298363892	0.242721795900383	8.09594993704323	0.187555058571072
ATP8B1_ENSG00000081923	0	0	0	0	0	0	0	0
IL12RB2_ENSG00000081985	2.56520106982829	1.10286452186272	1.49086180927759	1.16587814371925	0.538775570033419	0.628496431214043	3.01154974905581	0.232842072565574
SMARCD3_ENSG00000082014	0.990136241509655	1.16757679430208	0.414424948853738	0.49097442461184	0.457280361326265	0.91456072265253	0.93220080363002	1.07840667211303
WDR70_ENSG00000082068	8.10432381373882	0.316775147064305	7.7217114137596	0.128172490138809	7.38221715123822	0.368637938650659	8.124869627047	0.465193986288128
FYB_ENSG00000082074	10.4120265866705	0.803184303990068	9.80778751753686	0.390515611665776	8.25779919701241	1.02068768424312	10.4869652096784	1.04484493760857
MPP4_ENSG00000082126	0	0	0	0	0	0	0	0
STRADB_ENSG00000082146	7.16709701854925	0.34823419726743	7.41245085678077	0.242835751287324	7.22231619970171	0.300293799750975	7.20819010094457	0.398801308892224
BZW1_ENSG00000082153	10.3026582957558	0.254651553256807	10.6234190835015	0.223908751215743	10.8879903293906	0.281448862954657	10.7106427543414	0.570794631070698
PGR_ENSG00000082175	0	0	0	0	0	0	0	0
C1QTNF3_ENSG00000082196	3.55818137724615	0.754883915327194	1.02234964873031	1.39868601394338	2.50278587680886	0.438622196636289	2.40767241272077	0.906160847997612
ME2_ENSG00000082212	9.77305765851404	0.288385377332915	9.82351918765515	0.19354903886676	9.15698175473006	0.277959765304834	10.0669565568566	0.616594357702391
C5orf22_ENSG00000082213	8.07632551914095	0.289020521830094	8.02136266853746	0.126281877104569	8.17301146236298	0.293869857327759	8.14504334126856	0.237962202087774
CCNT2_ENSG00000082258	9.06049268721864	0.424301744879853	8.60275678971478	0.212201174031714	9.05190061477317	0.161177369152382	8.8122434765623	0.303271220957878
FAM135A_ENSG00000082269	6.89803788916492	0.570128339684985	6.75632796317247	0.230511368149757	6.56067718194953	0.48724061844186	7.342435905045	0.756313949525635
COL19A1_ENSG00000082293	0.78317633712966	0.913002596191404	0	0	0.411272294424962	0.822544588849925	0.801645469045879	1.18792545720498
EPB41L3_ENSG00000082397	6.24758797058221	0.984109844866904	6.2040887286693	1.44537276000729	5.80758004380643	1.14340519276225	7.4073159368721	0.453857031549324
COBLL1_ENSG00000082438	11.1928003563361	0.171878620099936	10.8447506131728	0.442155153599119	10.8345857297242	0.245087926641156	10.4522986352626	0.557231902705625
DLG3_ENSG00000082458	1.10581212381098	0.870581159349927	1.77643859849577	1.33216095078877	1.01213622787478	1.23315603984402	0.735619115009	0.888540273229446
KCNK2_ENSG00000082482	0	0	0	0	0	0	0	0
SERTAD4_ENSG00000082497	0	0	0	0	0	0	0	0
TRAF5_ENSG00000082512	5.63352650726699	0.261480309128375	4.43429199130881	0.545252888278631	3.73086544858699	0.725624378424351	4.36376159603897	0.957190942878064
MRPL22_ENSG00000082515	6.79470156295657	0.665566239800729	7.32334537636395	0.384577673741781	7.28590608030206	0.130076783723428	7.18305191411883	0.220983036138349
GEMIN5_ENSG00000082516	8.38395046529586	0.263100794905562	8.54867669241841	0.216767794423823	8.88272947975636	0.273537353467747	8.41325385283401	0.230001326492645
OPRK1_ENSG00000082556	5.03722731092388	1.28805052385561	4.85304352996322	1.60074409112515	1.50962694124829	2.07304536682862	2.80402327291446	2.15424836377732
NFE2L1_ENSG00000082641	10.4828715117229	0.083750269332313	10.378694231494	0.107552831015809	10.6899013764084	0.245261201573362	10.2172498640472	0.26355462003567
SEMA5B_ENSG00000082684	0	0	0	0	0	0	0	0
GSK3B_ENSG00000082701	10.0197457325579	0.170123677147132	9.91228592836669	0.204690398786283	9.89812210477667	0.255291566351078	10.0511392953479	0.255422862398252
ITGB5_ENSG00000082781	2.3906002984958	1.03325903095071	2.74311784054133	2.08779243927501	1.24941339972712	1.95203754660388	2.87884367491245	2.02175648610671
ERC1_ENSG00000082805	9.58080114064781	0.104620928602454	9.54833852287197	0.0371623504712413	9.51455953482904	0.112286512550522	9.62848892028799	0.228759587445195
XPO1_ENSG00000082898	10.9333254388877	0.330910552551211	10.7868544712277	0.1429141701961	10.510688068831	0.273748801619831	10.8468383407258	0.0593091008954982
LINC01587_ENSG00000082929	0	0	0	0	0	0	0	0
RNF13_ENSG00000082996	9.80772951711482	0.157707298852836	10.0026933568718	0.128689402057244	9.98964380791147	0.270361116450233	9.55460931704419	0.159515273941247
TRPM3_ENSG00000083067	0	0	0.437643837447985	0.87528767489597	0	0	0	0
PALB2_ENSG00000083093	7.5488017087433	0.378809976964727	7.41789211160707	0.257492296125052	7.94459888339208	0.185293332806548	7.5311136529022	0.201472782578665
DOPEY1_ENSG00000083097	9.27628536298851	0.260570332803908	8.81605511499288	0.359765171049032	8.73717377142163	0.401259800092535	9.17315849673865	0.347795554028141
LYRM2_ENSG00000083099	7.87178428043337	0.301969623281097	7.83498202645981	0.220731540084755	7.95764059750705	0.240720216026849	8.12222757796664	0.167293294203517
BCKDHB_ENSG00000083123	6.16812564131419	0.704734950470638	5.66662046333294	0.612868500075283	5.04313540195369	0.217026917430637	6.03403824842101	0.427942545360077
KAT6A_ENSG00000083168	10.9516437088849	0.22388548620035	10.9254515166235	0.110087740432104	11.0440165016849	0.113311381540803	10.97148016758	0.276784352020593
ZCCHC6_ENSG00000083223	9.49057055615493	0.316776205714734	9.15505687250405	0.24018841876713	8.80998005227743	0.430089553971314	9.399480884121	0.296266229225667
ULK2_ENSG00000083290	3.21672165687565	2.16921747069193	3.63348859805005	0.618487978575698	2.19879634804845	1.96618028851203	2.88554389262151	1.11678444372978
GRHL2_ENSG00000083307	0	0	0	0	0	0	0	0
TNPO1_ENSG00000083312	10.6809089691957	0.375383008187408	10.8550257865887	0.182952304061474	10.8985101553603	0.0849404757414431	10.9941828668134	0.624268818908869
PLOD1_ENSG00000083444	8.3354178364475	0.460611295740501	8.73532091511512	0.306728454518373	8.70042787844678	0.357745638315757	8.31978395456679	0.207489889816519
P2RX5_ENSG00000083454	4.34240546072026	0.808201515012431	3.49142825314865	0.624414052442133	3.43311263981197	0.956908273463262	3.74649013425317	0.808660100656747
ITGAE_ENSG00000083457	8.01308060592675	0.224776462676672	8.29318437912185	0.139003807797783	8.19311642902279	0.328512962874866	8.35865159350946	0.346956005799149
DIS3_ENSG00000083520	9.39258928394425	0.307692786323464	9.459829024467	0.0693560677387385	9.73577451204127	0.142757886923691	9.47806376304757	0.26657989110855
PIBF1_ENSG00000083535	6.61835747287832	0.323362735334947	6.44009949811384	0.150295594361447	6.56878796957774	0.465583126504517	6.25994413729525	0.387461307458193
TDRD3_ENSG00000083544	7.62897369234092	0.128638019363714	7.4760778053668	0.175181561081128	7.33221539251156	0.239622846660439	7.42606574652269	0.113726849050536
AC000111.6_ENSG00000083622	0	0	0	0	0	0	0	0
NUFIP1_ENSG00000083635	5.83941497357965	0.185934600039105	6.15717060319073	0.330726598375659	6.52869944853855	0.28240075836438	6.52778414850878	0.418193403850326
PDS5B_ENSG00000083642	9.54915652120988	0.439857823091912	9.42812302094019	0.109064243323499	9.16685249468109	0.0578170134604445	9.38524962845453	0.0760038525119645
OXCT1_ENSG00000083720	6.83675615641053	0.390153848897117	6.81226018710253	0.225010718373721	5.60770555299744	0.219014199992351	7.06090752596126	0.634569691832617
RRAGB_ENSG00000083750	6.77954976794342	0.369899091830678	6.44463261835742	0.182629701491845	5.10504170580626	0.731443872105139	6.51224913087242	0.142692859851877
EPYC_ENSG00000083782	0	0	0	0	0	0	0	0
CYLD_ENSG00000083799	11.460133424377	0.40579650702754	11.6515341446456	0.291373963308127	11.6647552366815	0.296160754646119	12.2319163531469	0.470137276853273
SLC27A5_ENSG00000083807	3.10827701298935	2.12126267024275	3.69300599610323	0.484324512261285	3.92845412573546	1.10296233766025	3.5583173975965	0.807082008443784
ZNF324_ENSG00000083812	7.56561811250362	0.0564462311835257	7.45020022156852	0.147066244718197	7.73328354958668	0.128604294105721	7.33300861610264	0.220292978830139
ZNF671_ENSG00000083814	7.98211509656709	0.189767066139911	7.98864127705358	0.119647917478124	8.18081348939118	0.262853940889601	7.63540725439097	0.594623781655091
ZNF416_ENSG00000083817	6.73372291862745	0.473809195688485	6.94995456187083	0.332976479459689	7.06467238719613	0.381650155355469	6.30084218243115	0.21942319378847
ZNF586_ENSG00000083828	7.47096646779985	0.271802394390276	7.43017262263302	0.238413489533323	6.86190749105417	0.172344575713895	7.24408079884883	0.333528414948909
ZNF446_ENSG00000083838	6.46584364609933	0.100339945131807	6.4255699980095	0.162244631955902	6.75770897980664	0.229633878192028	6.0730923962761	0.689035046799527
ZNF264_ENSG00000083844	8.75267646335142	0.180894103257201	8.52178121909385	0.187051206320281	8.91906891370639	0.335811248467235	8.28407599647396	0.176548543579912
RPS5_ENSG00000083845	12.1463116062593	0.415908202901233	12.9146320854624	0.372685323380148	13.1774611832408	0.659337353284195	12.7510111202751	0.447855817970804
FAT1_ENSG00000083857	0.861451117054773	1.12485133995732	0.92597729624615	0.648471912601861	1.01213622787478	1.23315603984402	0.766547960050702	1.05198548092429
YTHDC1_ENSG00000083896	8.49786815360503	0.10745803403331	8.25403423449633	0.256459200679725	8.82898430610344	0.250929116904997	8.55267037910871	0.27663820620632
CHMP2B_ENSG00000083937	8.24132914798591	0.18732109845323	8.42707446933722	0.251271375640264	8.62058058106029	0.267632248917221	8.55129464496753	0.243526682542424
SMAP2_ENSG00000084070	10.6562154440049	0.293738945246518	10.8751830595267	0.319915092518016	10.5660277755211	0.205955951007198	10.7818684331789	0.410766495977784
PPIE_ENSG00000084072	8.08644566578737	0.209383041071034	8.42088360942266	0.204265571862634	8.52247272882953	0.165008140211546	8.24792163714049	0.154632098920304
ZMPSTE24_ENSG00000084073	9.45264118124462	0.375576900354996	9.87618237779234	0.249138362614823	9.86175489760911	0.541117648853343	9.65431974283692	0.319111214315029
STARD7_ENSG00000084090	11.1855467284509	0.147255441905972	11.4603445060372	0.178199245170756	11.5431014961442	0.177566046193888	11.2733317119598	0.180246660548473
NOA1_ENSG00000084092	8.71536175512811	0.311565602935551	9.08277289534299	0.237196229933926	9.2939239375361	0.351645131897063	8.67854150448404	0.309097814595285
REST_ENSG00000084093	9.61066406092175	0.365557811257998	9.24013635657634	0.278478623727184	9.34244854608907	0.329095326865255	8.79816742042004	0.534355530623233
HAL_ENSG00000084110	2.74861806124751	1.87561198988644	0.558854652524142	1.11770930504828	1.2445626850775	1.44811733914733	1.2824604751142	1.87724491504232
SSH1_ENSG00000084112	10.5905521476752	0.548724820769317	10.4752772735243	0.47194154415867	10.5521967838759	0.662936157010368	10.5586382585048	0.801322360173768
GSTP1_ENSG00000084207	10.9000795769001	0.288442822416106	11.4260339698513	0.266853567480598	10.8392632865414	0.404372332809407	11.3260887521649	0.344391481233563
APLP2_ENSG00000084234	10.4976587923245	0.282078016382569	10.8084075482058	0.284140417392	11.2570639133753	0.270185856636698	10.9962304454851	0.382393177355609
FAM234B_ENSG00000084444	7.33806792970177	0.130383663902357	7.26266071663232	0.353299118127655	7.23555762080701	0.48782996629936	7.11330723510557	0.277303911698882
SLCO1A2_ENSG00000084453	0	0	0	0	0	0	0	0
WBP11_ENSG00000084463	10.0683124743229	0.13377915059411	10.2853972480689	0.0930000026522507	10.6009054371862	0.115509304217411	10.3120484360037	0.26614487259657
EIF3I_ENSG00000084623	10.3011311069654	0.127177476629365	10.8566856752452	0.377363282533276	10.8707166988747	0.382649373898827	10.8655833196238	0.518922578058327
NKAIN1_ENSG00000084628	0	0	0.173589796096664	0.347179592193328	0.127875708298369	0.255751416596739	0	0
COL16A1_ENSG00000084636	0	0	0	0	0.269652788544832	0.539305577089665	0.436930337038357	0.873860674076715
TXLNA_ENSG00000084652	10.2449024451007	0.208226188477985	9.88436816951682	0.219230796950108	10.2900021580469	0.680765122053484	10.3223265668296	0.243837426813079
APOB_ENSG00000084674	0	0	0	0	0	0	0	0
NCOA1_ENSG00000084676	11.0784413792544	0.661450537815508	10.9209501597043	0.430328497766961	10.67625014674	0.454523926718856	11.4563986711367	0.613987979226843
AGBL5_ENSG00000084693	7.1022023131474	0.132027971829079	7.0104280037788	0.326957833345171	5.86342980956606	0.320014997966299	6.77562922786262	0.406266624513012
EFR3B_ENSG00000084710	0.965002803327992	1.19167584911086	1.23751387569705	0.378342367580302	1.5837830646543	1.38495431531775	2.01123839605104	0.722360667944971
KIF3C_ENSG00000084731	6.53611439743019	1.23818816527059	6.76235064624647	0.70124282835201	6.25325850525861	0.682526022068481	6.23040852388379	0.391308780869846
RAB10_ENSG00000084733	10.4771317103414	0.259131003435168	10.8271958712627	0.227012048368677	11.0132174950119	0.262048327091473	10.9798020080386	0.554222926573655
GCKR_ENSG00000084734	0	0	0	0	0	0	0	0
HADHA_ENSG00000084754	10.9271183616968	0.152093982766458	11.282581038471	0.101665359712572	11.2937309623347	0.256395571964616	11.1396426672955	0.214471029926066
MAPRE3_ENSG00000084764	4.13140337620576	0.363627826570961	3.71369616649527	0.652235561626076	3.7937265625387	0.55459583664005	4.10169171201423	0.948247449457688
CAD_ENSG00000084774	8.82773785327144	0.223656756840384	8.87350113037994	0.0820467380658949	9.13973449689901	0.0686708685534637	8.68674735731735	0.641913892783941
CD59_ENSG00000085063	10.6000548344382	0.319976402135697	11.0929238917063	0.579844535231205	10.6419178771737	0.425762067744982	11.4810193034572	0.647012428904788
CD82_ENSG00000085117	10.8521578619509	0.453842269924524	11.4052443235231	0.590390608747995	11.2185090344755	0.726293454255169	11.6716618324304	0.447394404385766
BCORL1_ENSG00000085185	9.10748286110578	0.205037317124098	8.90173001461743	0.382369769248417	9.2326953660803	0.232892990972593	9.25832931010739	0.333289991005941
ATRX_ENSG00000085224	10.6558100075784	0.368641116111429	10.1526251178533	0.346858086718507	10.1021121868443	0.43788444807703	10.4280949721414	0.257474278315047
AK6_ENSG00000085231	5.01139797546783	0.842392872496726	4.66924139032636	0.185546714745716	4.72836158355662	0.348303815103413	5.24329929326039	0.500052465651361
FCN1_ENSG00000085265	4.31005655707152	0.589934173376961	2.41236248404759	1.58953649658995	3.43585223577482	1.24985785102314	1.8909125889572	1.59026418508563
MYNN_ENSG00000085274	8.21467602165336	0.435830697937604	8.04013590712266	0.200352620349985	8.35028682177254	0.080108203167619	8.14256300164672	0.146918932015906
MECOM_ENSG00000085276	0	0	0	0	0.242054864911651	0.484109729823303	1.35404250064697	1.73600481039877
SCAMP1_ENSG00000085365	8.51457697580836	0.29187333379525	8.6980429774043	0.255379852991963	8.79981318398066	0.376251506213012	8.21848703346397	0.489364595441427
PREP_ENSG00000085377	8.10276588275623	0.232542401092924	8.33440652870189	0.111176295909959	8.64547704260859	0.157871493119997	8.23420756383707	0.320182411846301
HACE1_ENSG00000085382	7.82155457421289	0.634298212096934	7.09395653004428	0.312374824659693	7.15252494657583	0.293652216308053	7.38337884893338	0.398991605388143
SEH1L_ENSG00000085415	8.81771452082856	0.275636088930571	9.01199439309327	0.122381936418805	8.82000246401232	0.183597797738517	8.94438804510289	0.2358060081855
WDR47_ENSG00000085433	8.8070096062954	0.125753873390415	8.89607865233289	0.243291220338965	9.11871022643344	0.185104287111677	8.80254052084814	0.176227030159947
WDFY1_ENSG00000085449	8.48028236016361	0.556987446790631	8.53095037624426	0.323589404630483	7.93663677508586	0.13912000616557	8.61758625174591	0.765689657544121
OVGP1_ENSG00000085465	2.66542840208581	2.21897445827957	2.43396714977775	1.03629126933113	3.88430217977979	2.0571609907909	2.50820604456715	1.7436680321516
SLC25A24_ENSG00000085491	8.87349969548725	0.231001529924912	9.04522627438137	0.243986564041503	8.29036114504664	0.467854167512867	8.56292567104155	0.326019621455784
MAP3K4_ENSG00000085511	8.6783139634663	0.266992144897923	8.3133763563694	0.335471656512941	8.72630682652563	0.190960552840836	8.13106485352564	0.690183052549458
PILRA_ENSG00000085514	2.65647120460505	1.81986905126035	1.40751424673421	1.7047149124766	2.77739503046188	1.07521177480951	3.17129071069318	1.03626069231777
IGSF9_ENSG00000085552	0.430018512125213	0.860037024250425	0.455079205181044	0.5542342897536	0.854989424820625	1.19361463765358	0.377065370213302	0.754130740426605
ABCB1_ENSG00000085563	5.10195720636842	0.439777547449542	5.041672488133	0.389520356719825	5.16176956243239	0.864895282722707	5.2293616423869	0.628107933864784
ZNF213_ENSG00000085644	7.02213859683519	0.230653052008797	6.69351243860414	0.0847117770219394	6.69688282234775	0.403673932637405	6.10646921437244	0.864485625593195
AKR1B1_ENSG00000085662	8.1660624473017	0.157596152723921	8.34248230515185	0.188882568146473	7.85229934542189	0.0893719098225373	8.42043966480775	0.308713002665451
CPNE3_ENSG00000085719	11.4591879121301	0.189073680095799	11.7611401236258	0.195905695182819	11.6440048199913	0.386072580169117	11.4435426824888	0.144623561931407
RRN3_ENSG00000085721	6.92871898540805	0.274143499366918	6.78968472522542	0.292833982804559	7.22053193381209	0.505557269146564	6.95846316070565	0.248771073108688
CTTN_ENSG00000085733	0.627447417043606	0.807016521665002	0.57177284913227	0.660382576961777	0	0	0.802013557505155	0.995447230615945
WNT11_ENSG00000085741	0.692984179615057	0.475422341382477	0.984339920305582	1.19590383059188	0.385607736542865	0.77121547308573	0.513607581707094	0.653367247522773
MTIF2_ENSG00000085760	8.36954425205248	0.699265648044512	7.64583894557423	0.302666587202689	7.64104228134558	0.437844626133103	8.16698970192235	0.717755168065652
DDHD2_ENSG00000085788	7.86772310801638	0.15174056272909	7.60180133459542	0.317742013115327	6.5399880999099	0.446995864719954	7.42362756279783	0.363611209382441
TTC39A_ENSG00000085831	10.434305465204	0.337500181818306	10.5669999116291	0.319366177748258	9.31410521060738	0.18928243951812	10.6942141241217	0.238723639513157
EPS15_ENSG00000085832	10.1717758695995	0.273713706950491	10.0454198340793	0.17148766231186	10.0172391684378	0.173138817666881	10.0083318299852	0.0672151932406162
ORC1_ENSG00000085840	5.39855723605428	0.43710394843044	5.00467744674727	1.05345138437605	5.01159391790568	0.269084653104391	5.04747943060356	0.408302385513163
MGST2_ENSG00000085871	8.49394543197958	0.287522114181438	8.97338660119457	0.334312972266178	8.02885963702042	0.434412918858973	8.76505234109939	0.479412324993488
CHERP_ENSG00000085872	9.77256734364404	0.221925930448011	9.67681593354798	0.0418643552357359	10.232820391893	0.107134302573099	9.85185073680314	0.270857848276953
ATG16L1_ENSG00000085978	7.8124117724562	0.249071178220717	7.56989021756466	0.299912476420455	8.03262535071961	0.325230900825978	7.69966708748705	0.161693754669539
USP40_ENSG00000085982	7.96815802152396	0.241955894807689	7.63538156330726	0.14052159731644	6.26331038211294	0.446131770908832	8.04168060976988	0.362746944300091
POMGNT1_ENSG00000085998	9.0738925827546	0.368423324894305	9.14382627099268	0.0932697145788008	8.55866598410535	0.174265840365836	9.07996565136066	0.230931473853402
RAD54L_ENSG00000085999	0.64383262405825	1.2876652481165	0.266178807204425	0.53235761440885	0.807821104697243	0.934704860174682	0.601785890071183	1.20357178014237
MAST2_ENSG00000086015	5.95936847189877	0.526680320786777	5.60107506815054	0.477766514799374	6.17189140920191	0.262184712636523	5.68039662405717	0.486430952379914
DNAJA1_ENSG00000086061	12.5624985119872	0.422300833435082	12.7856298754911	0.0801131672873886	12.5814154155381	0.1590738954266	13.488133041247	0.926026682835251
B4GALT1_ENSG00000086062	12.9285097387577	0.426783338567941	13.2133833199658	0.399001806416601	13.2075613604512	0.495707022356678	12.8398255940353	0.31998649071285
CHMP5_ENSG00000086065	9.81848885203161	0.868235645286563	10.6263961111877	0.19416884407417	10.5404159656518	0.262188717948721	10.7343067125778	0.5702217512654
NFX1_ENSG00000086102	10.4640059731687	0.131439140782266	10.1546512096102	0.122762110738229	10.1242892977388	0.0801504682852068	10.0681839986426	0.216260130422558
AQP6_ENSG00000086159	0	0	0	0	0	0	0	0
DIMT1_ENSG00000086189	7.86963867750833	0.192864977504984	7.88843362612437	0.288438618815141	6.94679359390899	0.411487729633216	7.96851066660601	0.285903647382166
IPO11_ENSG00000086200	7.20682686176455	0.312502575912582	7.29695056278175	0.273354894686997	6.91970990994959	0.418436807008511	7.20489617866608	0.401904953708129
FOLH1_ENSG00000086205	0	0	0	0	0	0	0	0
EIF2AK1_ENSG00000086232	10.5158158526946	0.135683874269522	10.6753104222976	0.0795913443754693	10.8263841715115	0.214016647668333	10.4099004599347	0.219282629849759
NME8_ENSG00000086288	6.16646117506388	1.04194783961643	5.49561020822539	0.984412160112799	5.41244451843687	0.587189662920886	6.41675454286563	1.10749542959692
EPDR1_ENSG00000086289	7.79704787946209	0.571638185297541	8.07000860072445	0.504442508299582	8.29465356762548	0.533911557435456	7.22798116510135	0.732451505097217
SNX10_ENSG00000086300	8.35544393569138	0.479365811972316	8.34547142210429	0.307161691670059	8.49647734979752	0.260511714325434	8.18336216373802	0.368611847555324
SEPHS1_ENSG00000086475	10.1479557740749	0.21946286335056	10.2785239463727	0.1859792126324	10.2311943665818	0.20438050869896	10.1683549522948	0.147045696346605
MRPL28_ENSG00000086504	9.02460142568034	0.27727634962748	9.34198992729658	0.203986723324592	9.43576368163354	0.229418151039146	9.38502279222883	0.378215398440874
HBQ1_ENSG00000086506	0	0	0.173589796096664	0.347179592193328	0	0	0	0
ITPKC_ENSG00000086544	7.08551966029113	0.225418886432528	7.200227640426	0.137075895345026	6.52025295131281	0.742432597163794	7.19982677312156	0.270470866000539
CEACAM6_ENSG00000086548	0	0	0.65014714357479	0.77497531544407	0.632899803285808	1.26579960657162	0	0
FAT2_ENSG00000086570	0	0	0	0	0	0	0	0
RBM22_ENSG00000086589	9.61202724776308	0.247712150588615	9.79545339636162	0.0517421707745714	9.89794023892287	0.165784242945118	9.85088608254958	0.528130415020056
TMED2_ENSG00000086598	10.9463837877292	0.165935529596299	11.2861920199046	0.211512445560086	11.8169179917105	0.507099456792232	11.0884939611771	0.222732601132639
ERO1B_ENSG00000086619	7.99132570487416	0.285674202427993	7.8614205774788	0.106119514297382	7.67959453076296	0.466994138847265	8.17310257009446	0.376179318079614
ZFAND6_ENSG00000086666	9.22279334834771	0.0951282949770148	9.1464725937052	0.153400804625665	9.38276089246219	0.1672764225592	9.07714083666898	0.104673153992183
HSD17B2_ENSG00000086696	0	0	0	0	0	0	0	0
TXLNG_ENSG00000086712	7.90492504655328	0.201765800308566	7.92541996069254	0.241710214359813	8.03088143680566	0.293954954348393	7.91792479198572	0.306668671748903
PPEF1_ENSG00000086717	0	0	0	0	0.296720705121768	0.593441410243535	0.287971925011758	0.575943850023515
LAT2_ENSG00000086730	4.19895870137447	0.361841311269963	4.17903597757144	0.410103585063665	2.73739004695896	1.87036227924219	3.84777382710051	0.580972146909897
HUWE1_ENSG00000086758	12.1915403698174	0.24814942811368	12.06039538972	0.172049685056646	12.1323248258847	0.28231326797095	12.433615729011	0.232824352516723
ZW10_ENSG00000086827	7.89155967492256	0.142584118794626	8.10920636191296	0.302235600636277	8.27781070311748	0.166969745320328	7.94449029789838	0.164641352959807
ALG9_ENSG00000086848	6.28365576675442	0.539922017830386	5.78598170028702	0.187177832087803	6.50958794350948	0.212375334409635	5.97020168265011	0.180455305868638
MYBPC2_ENSG00000086967	3.01040050844324	0.614883240459556	1.12873411193058	1.3886377386712	2.5808892366181	0.586929468075937	2.71409473811531	0.320070400448718
NOX4_ENSG00000086991	0	0	0	0	0	0	0	0
ACOX3_ENSG00000087008	8.3316977636729	0.106588762762225	8.36805564846925	0.122041207623853	8.18666317914435	0.184031079268022	8.26363407049688	0.305881892299896
MTMR2_ENSG00000087053	8.01533788208496	0.159190849435914	8.3235417508053	0.175894377288586	8.24645537342009	0.079844680533986	8.19994014562895	0.324418023936946
PPP1R15A_ENSG00000087074	11.5176018929518	0.350079366544123	11.4080102723889	0.403823054267733	11.3327469571885	0.669487308522239	12.7970518075156	1.64981648617049
HSD17B14_ENSG00000087076	1.67896041872082	1.55785515562199	0.960684713173423	0.911572820117631	1.11723557093881	1.36482704226599	1.21722219614657	0.434290240027305
TRIP6_ENSG00000087077	8.6788826460927	0.341810994491207	8.95518993675816	0.226350043493151	8.98188479696754	0.176814376362948	9.2225681007241	0.363864305490374
ACHE_ENSG00000087085	4.21274603970177	0.855202663492768	4.6547461956777	2.4584432990955	3.53001754981444	2.77796946823895	6.1761553434872	1.54860510868152
FTL_ENSG00000087086	14.0298401952261	0.48151409267605	14.38576914737	0.714237920632182	13.8316774871484	0.57389719659244	14.7949751920616	0.835778786406437
SRRT_ENSG00000087087	10.085388659129	0.132824281469167	9.9364181031476	0.307084588324579	8.67866901893738	0.780997116678014	10.2548109707488	0.498593785178103
BAX_ENSG00000087088	9.3456601758896	0.516689079006716	9.55418754690261	0.0805550436526653	9.18902543370812	0.22795852321741	9.66609681687963	0.14218859488706
NLK_ENSG00000087095	7.63972414624842	0.256735355716316	7.47435020281184	0.0594569964118165	6.99510302246806	0.1995825104402	7.49194895087065	0.397414239137546
PIGS_ENSG00000087111	9.78247988173728	0.0635890125764616	10.1109598308248	0.193540722367611	10.4279891758167	0.327243658971871	9.4449878965514	0.407684574689958
ADAMTS2_ENSG00000087116	0.959499186936333	1.11977624749697	0.739294156351839	1.06712293104179	2.37163323213892	1.11022277610786	1.50559367745856	1.13457070049496
TMPRSS11E_ENSG00000087128	0	0	0	0	0	0	0	0
ATXN7L3_ENSG00000087152	10.4993083287911	0.209171872113231	10.3832898145901	0.0719104779434862	9.9796559814941	0.177460124800715	10.5762677247011	0.205042980039404
PGS1_ENSG00000087157	8.4654236403493	0.345253268475125	7.77495230947527	0.306589718700663	8.17280626493718	0.469631902247313	7.85371021947838	0.720986097518279
PSMC5_ENSG00000087191	9.77151708595379	0.196505261994188	9.99504574390829	0.221327778015055	10.123198195681	0.195827214318283	10.1745817590577	0.297191000153757
UIMC1_ENSG00000087206	8.68625703983541	0.181802373925243	8.67957306684592	0.119589592218489	9.25248735791043	0.106491915171487	8.71428425745127	0.101162369780329
CETP_ENSG00000087237	3.68067734012069	0.667502836312093	3.48560330938211	0.636165976555161	3.52960258427856	0.556120453600876	3.88001152111288	0.538453260851221
MMP2_ENSG00000087245	0.45115116305103	0.90230232610206	0.642938866986795	1.28587773397359	0.550089076452747	0.796548645136553	0.172859000876291	0.345718001752583
MT3_ENSG00000087250	0	0	0	0	0	0	0	0
LPCAT2_ENSG00000087253	4.96159480594578	1.05383190212901	5.61802464078551	0.575281079693909	4.83421007564317	0.571027029183504	6.21461083456796	0.865859561372628
GNAO1_ENSG00000087258	2.29457012458486	1.06114351903388	2.2710974489177	0.432740863990991	0.71010530765325	0.927852640316823	1.77445501000019	1.49793807305804
OGFOD1_ENSG00000087263	8.48464168881758	0.254484799120916	8.54408678723557	0.236223434755938	8.92956632098416	0.26483977678659	8.39006074869562	0.381726911958172
SH3BP2_ENSG00000087266	8.80662112064833	1.32576269117743	8.71278894154203	0.264421541291315	7.96326678304297	0.538563220235273	10.2133714985561	1.46862004796386
NOP14_ENSG00000087269	9.11841181122226	0.332682116565372	8.93075711257686	0.156477511326563	8.9639705704212	0.498635804688351	9.11871715411318	0.225189669711941
ADD1_ENSG00000087274	11.7407572706692	0.17757288969944	11.7345621057044	0.205751213793293	11.9325454819094	0.16171676601923	11.5438738517828	0.189943980969497
L2HGDH_ENSG00000087299	5.61731349649016	0.52394232117559	5.46049320587644	0.352850629427637	5.56934873146047	0.37858552888835	5.47836833290064	0.55539524223905
TXNDC16_ENSG00000087301	7.14994285689407	0.155801468563695	6.83439281581078	0.337752461026398	6.20199375885949	0.41761229107927	6.87628524791515	0.448867039162272
C14orf166_ENSG00000087302	9.81967652654441	0.137201433827615	10.0276494890152	0.125806777843819	9.78771495267116	0.223125953796208	10.0928746388038	0.354297212652319
NID2_ENSG00000087303	0	0	0	0	0	0	0	0
GMCL1_ENSG00000087338	8.98206543224063	0.12585884379948	9.03582151874332	0.173878241208873	9.00274768507728	0.208804639336875	8.62813870713238	0.179278809040928
SF3B2_ENSG00000087365	11.4671725937092	0.12222872082575	11.481798675471	0.107628055828164	11.7194468889445	0.204818634000325	11.5934256342347	0.176327297382825
KLHL42_ENSG00000087448	7.15391342496377	0.730186574300014	7.01222412478656	0.171588345191751	6.70864159482154	0.254464780344452	6.71286161105317	0.242134609496384
GNAS_ENSG00000087460	13.6958586525099	0.292388829374338	13.9244511257385	0.15199930470182	13.7686023917448	0.279843479948817	13.916640026225	0.307900656214438
DNM1L_ENSG00000087470	9.3649223757384	0.337499173633733	9.20080454749639	0.158892761021502	9.28901691961625	0.213246275539763	9.39359651150644	0.159305405146839
PTHLH_ENSG00000087494	0	0	0	0	0	0	0	0
PHACTR3_ENSG00000087495	0	0	0	0	0	0	0	0
ERGIC2_ENSG00000087502	8.71427591030248	0.152184036989129	9.09740743155371	0.193363585956985	9.14993940610815	0.169927290361716	9.13205463050319	0.283348706685639
TFAP2C_ENSG00000087510	0	0	0	0	0	0	0	0
AURKA_ENSG00000087586	6.81868923821501	0.354406224480058	6.72502123770135	0.247058523045056	6.09753584505984	0.61440583545454	6.16503791413713	0.739506809226555
CASS4_ENSG00000087589	5.30335075748623	0.951724606161444	5.53186687665281	0.317674269368485	5.84904581974883	0.479845582492252	6.14657230643118	1.30712211883178
PIR_ENSG00000087842	4.36681806504003	0.805276444675767	4.61542731447876	1.16191312392836	4.07493614114425	1.40301049277207	4.9795811955985	0.888386140773549
AAMDC_ENSG00000087884	5.06213860252467	0.72379624556517	4.96938183864657	0.798217221674094	5.54909001421427	0.468477932411987	5.15796210695056	0.464979840086089
RFX2_ENSG00000087903	5.68526836241546	0.344350449553175	5.2103981143387	0.313508451786018	4.7493685353104	0.925673315097805	5.40837423650611	0.469219854840062
METTL2A_ENSG00000087995	6.28900392779763	0.0718997202463647	6.54892022226468	0.212198296369932	6.90000386873457	0.112381221954015	6.40035275307529	0.409610433383802
SULT2B1_ENSG00000088002	0.353157825004447	0.706315650008895	0.439768603301089	0.529832519959803	0	0	0.289225381997772	0.578450763995545
ALG6_ENSG00000088035	6.64484218868982	0.470755725337773	6.65395380921167	0.461449639029298	6.37320747860045	0.538941339357563	6.57346774786892	0.362651758121764
CNOT3_ENSG00000088038	8.38747460913052	0.14512950562739	8.29457363082567	0.119346366065797	8.40900271027629	0.150016361008765	8.50034244249846	0.122689526692905
GP6_ENSG00000088053	0	0	0	0	0	0	0.512788175507383	1.02557635101477
PTPN4_ENSG00000088179	7.49898975633585	0.265991294082471	7.50859976676947	0.406659207994535	7.21404395733346	0.376708228583254	7.06153818200648	0.708803886179634
DDX18_ENSG00000088205	10.3462429991503	0.329156204893079	10.5169588089889	0.201918621270573	10.6630689492963	0.0880905464255548	10.5889065275117	0.251998790873521
KHSRP_ENSG00000088247	10.5096154641032	0.136636224051859	10.6071072221191	0.13169571801427	10.8008765725175	0.227619741464555	10.6312196449326	0.298019848083078
GNA11_ENSG00000088256	7.86280353666381	0.704314176113211	7.89232956185698	0.629204457689831	9.04295257183703	0.490796267515237	7.15270448877439	0.587643679519688
ASAP3_ENSG00000088280	2.76168410192815	1.89853326637825	3.89315832946958	0.312362330008274	1.67160600493931	1.1884190286002	2.60020970421292	1.05612010748339
EDEM2_ENSG00000088298	8.33475581037023	0.357741147128918	8.59411054667752	0.296396952872306	8.80668655748236	0.330239951113005	8.56090220979074	0.309573685700305
DNMT3B_ENSG00000088305	5.52925217003151	1.02505486482674	5.56955525071292	0.459141320374399	4.6610510508468	1.26126819333103	5.53666924669364	1.56721573183146
REM1_ENSG00000088320	0	0	0	0	0	0	0	0
TPX2_ENSG00000088325	7.43512173605251	0.490977538967769	7.44686495036399	0.211417806991206	7.46738110285917	0.306955944695071	7.53001531876633	0.274850915413865
FER1L4_ENSG00000088340	1.46417411639554	1.81717643078813	0	0	1.16762594448001	1.35775622852793	0.601785890071183	1.20357178014237
PDRG1_ENSG00000088356	7.45421825369899	0.264951702089408	7.45714792471536	0.203347767183828	7.97461511453323	0.132380548024179	7.48005376396743	0.181247624450555
EPB41L1_ENSG00000088367	8.26247869749113	0.456950097121515	8.15639525292449	0.65723138247231	8.0988290349932	0.423104129471483	7.73595313713941	0.621211449080594
SLC15A1_ENSG00000088386	0	0	0	0	0	0	0	0
DOCK9_ENSG00000088387	4.0437423914071	2.70414804684176	3.8502689553981	0.980888623823226	3.60412900552702	0.80043534556889	4.11868437593425	0.702726741517812
ANKRD10_ENSG00000088448	10.2110238978612	0.341225557176005	9.82849340530662	0.164026726550837	10.3338833535637	0.236517828288668	9.87607575320183	0.443488521469633
TGDS_ENSG00000088451	5.95773350621436	0.322565288199045	6.08825812592209	0.10774093109375	6.39640125232497	0.396836712213578	6.14625740788556	0.242614719659484
DOCK3_ENSG00000088538	6.78865401615029	1.17827438339762	4.95719543778668	1.34405564853135	5.71416366199149	1.30587560853466	6.14628217972064	1.45291610356321
C3orf18_ENSG00000088543	2.58360974399396	1.81047032847349	3.59325951991564	0.0679784764290629	1.55397543949034	0.618891429574561	2.95487549459114	0.541171698121325
COQ9_ENSG00000088682	7.30470776174351	0.161362516823677	7.33800655676489	0.184971474365503	7.59151683267342	0.218599165711651	7.30666668041664	0.332428823786711
TMEM40_ENSG00000088726	0	0	0.28148940908438	0.56297881816876	0	0	0	0
KIF9_ENSG00000088727	2.70274119025917	1.85665196257441	3.09714878307592	0.820636128721608	2.87987579712404	0.526364397511314	3.70827883873096	1.11282251642917
ARHGAP28_ENSG00000088756	0.218179888229768	0.436359776459537	0	0	0	0	0	0
CRLS1_ENSG00000088766	7.46019153119088	0.193380425535488	7.7623960737818	0.201844474470311	8.24609641053396	0.377633578574615	7.43297080195929	0.298886409851631
DEFB127_ENSG00000088782	0	0	0	0	0	0	0	0
PPP1R13B_ENSG00000088808	6.47397332319531	0.146373340399479	5.89745217042517	0.4408795259024	4.76317412725806	1.37896197239428	5.91079645573603	0.300935959527518
ATRN_ENSG00000088812	9.07435702104046	0.204110196822001	8.83837237835872	0.119381138118479	9.09708947243182	0.214536447714122	8.62733577409677	0.438475706166882
SMOX_ENSG00000088826	5.32133413335742	0.643430625343498	5.57077878248831	0.312112001245589	5.41391647633126	0.227831151191234	5.65468794812989	0.585356854308785
SIGLEC1_ENSG00000088827	5.70164305965946	1.22307908650014	4.97414847100405	1.17649323116358	2.72631956052874	1.83941380469431	5.09671671849071	2.15358254913354
FKBP1A_ENSG00000088832	9.8064553994183	0.146937860244017	10.2516915113414	0.261573789150432	9.95138371165852	0.359122966116227	9.98605931931859	0.240223743349096
NSFL1C_ENSG00000088833	8.92066113899411	0.190034699903004	9.19325021268965	0.247868542475208	9.22363156195786	0.217478187609403	8.90012097786123	0.191800204536612
SLC4A11_ENSG00000088836	1.44188046284991	1.14668669051979	1.32411554898902	0.41560721294812	0.600580139634366	0.719098710745008	1.37178307833652	1.10696724388241
C20orf194_ENSG00000088854	8.37395422295797	0.328940460450925	7.62925850881413	0.356621244106138	7.28856734415873	0.715202331843679	7.81328045738046	0.503813004824018
ZNF343_ENSG00000088876	6.65737874150552	0.381406572882996	6.38189244014356	0.134246478469114	6.62456587479243	0.303558389953446	6.14275213220693	0.442564276999251
EBF4_ENSG00000088881	4.60270520840726	0.211596883437006	4.1737951307512	0.132068162414716	3.57453310243019	0.538192550092095	5.19564372264053	1.03783480892733
CPXM1_ENSG00000088882	2.22535256964021	1.89807252590945	2.02336699235665	1.0623145971187	1.08635321479517	1.1775700322828	2.10939901132388	0.704976818958849
MAVS_ENSG00000088888	10.8771437814251	0.137744752316047	10.2873370714646	0.404385298259074	10.383986019532	0.560923991123108	10.6343091742397	0.282029243497755
RP5-1187M17.10_ENSG00000088899	3.79736365483532	2.61100888228216	4.09874394163831	0.756456622420335	4.68471182385921	0.793937930786674	4.6628637968675	0.529885085827963
F11_ENSG00000088926	0.353157825004447	0.706315650008895	0	0	0.242054864911651	0.484109729823303	0.55555689269986	1.11111378539972
XRN2_ENSG00000088930	10.4889957684852	0.246955122201145	10.6056642023632	0.162242521094313	10.7482419049082	0.108938322452808	10.6910352624962	0.467852557234468
KIZ_ENSG00000088970	7.17026824625384	0.397108698172817	6.50273294780644	0.409270949850646	6.43569190598885	0.230656187872275	6.68558114202333	0.54979611540121
DYNLL1_ENSG00000088986	10.0531709297552	0.383930072328294	10.3828536769224	0.210419783602251	10.280193870578	0.397479437407727	10.2206757440144	0.238525779817197
TESC_ENSG00000088992	2.68894819160653	0.436804421434354	2.55900237182894	1.01040916579071	1.58983931263439	1.114417217681	1.46385652098448	1.69981162027609
SNX5_ENSG00000089006	9.33556121845224	0.27177609019637	9.28449979363996	0.120490447132976	9.4117640198241	0.150691829246189	9.21001015086076	0.192179195449021
RPL6_ENSG00000089009	12.2450547344458	0.353057059762896	12.8245366315704	0.194144895144599	13.0116287089645	0.492654071618335	12.6715674775452	0.322513502033794
SIRPG_ENSG00000089012	0.723494519831849	0.958009771647926	0.508098183599358	1.01619636719872	0.369930573210021	0.466079233042817	0.172859000876291	0.345718001752583
MAPKAPK5_ENSG00000089022	7.81781333558704	0.10592480298865	7.86339834278552	0.338503155860197	8.06358788666308	0.355178526961371	7.79593941535765	0.314753992584965
P2RX7_ENSG00000089041	5.34163709673075	0.816116481442679	4.48355953777442	0.390717128799569	4.60657833538049	0.452115068129725	5.00353941832129	1.10933177478731
ESF1_ENSG00000089048	7.56827443169068	0.524516375076536	7.04543520395953	0.169106940158888	7.290457940117	0.355649728222871	7.38132391326872	0.174941169104717
RBBP9_ENSG00000089050	7.71704095269314	0.682826198889454	7.69059273585852	0.411597439943015	7.16914135658896	0.470796181901829	7.9372972078452	0.233848522420783
ANAPC5_ENSG00000089053	10.006825851707	0.180589413837686	9.83971216037793	0.0287748786679123	9.88001430947891	0.148919082364021	9.94120828104518	0.202619185896343
SLC23A2_ENSG00000089057	10.3299330922997	0.461345503693635	10.0881171496376	0.450407851352147	9.7241456302798	0.627240767302882	9.98696302838658	0.735166701146286
SLC8B1_ENSG00000089060	9.94401801520971	0.504020459793666	10.0523476128357	0.231283832724466	10.1195097905897	0.388645559641494	9.63325247335329	0.376111914510263
TMEM230_ENSG00000089063	9.05943886966866	0.154618671970746	9.2451736303982	0.188342034816712	9.08609238047117	0.26652059251313	9.09553887742597	0.237136798199653
DZANK1_ENSG00000089091	4.71269764363605	0.12974494477576	3.95983213193814	0.855458264108434	4.03366130546495	0.982241632311709	4.68138641695963	0.128694848686566
KDM2B_ENSG00000089094	10.0376765382442	0.142676887968884	9.95297539281668	0.235780298865958	9.31172933412707	0.558775191852088	9.88880494486505	0.473617072917724
CFAP61_ENSG00000089101	1.55103125795541	1.06771133683033	2.05877590910975	0.877493825087519	0.984830101094185	1.30448484987894	1.80856359732876	1.36197238698365
LHX5_ENSG00000089116	0	0	0	0	0	0	0	0
TASP1_ENSG00000089123	7.84331709106195	0.336636965956508	7.84134152970299	0.275628158889881	7.41729644997185	0.420273134513889	7.74606856270667	0.263776436965741
OAS1_ENSG00000089127	11.6516596429035	1.50536472823427	12.5660033494616	0.160240943990346	12.1159044103552	0.212010777821237	13.3445863499072	1.08835166187777
GCN1_ENSG00000089154	11.2420013886048	0.0691939454407296	11.3596203805387	0.0495019293562518	11.4472031395572	0.105644087262491	11.3622062771141	0.158010395889603
RPLP0_ENSG00000089157	13.33152260634	0.329058270360719	14.0712764181868	0.444280497920784	14.3279149097763	0.77791127270342	13.8450575273538	0.460538136715738
PXN_ENSG00000089159	7.93343748331999	0.236496352686141	7.83635631403107	0.231697177192007	7.42322141324635	0.219864931011892	7.45790137716582	0.375020168073644
SIRT4_ENSG00000089163	3.54553217426295	2.42806916079358	4.96076513382368	0.49433539650452	4.59544909354396	0.525290144992618	3.31102607151315	0.764522317157505
RPH3A_ENSG00000089169	1.43914836592565	1.87884906617323	0.173589796096664	0.347179592193328	0.422213368154377	0.844426736308755	3.13860940047462	2.41086842433945
KIF16B_ENSG00000089177	7.80868000483569	0.372938303048695	7.76573923984328	0.363808483871454	7.19744899115538	0.500107127233626	7.61887707585864	0.208858252376518
TRMT6_ENSG00000089195	7.61351783721154	0.307090161979201	7.59449601274457	0.136171662436014	6.92362651775185	0.379526676961827	7.55189237626922	0.222595807930509
CHGB_ENSG00000089199	0.204885245349588	0.409770490699177	0	0	0	0	0	0
PEBP1_ENSG00000089220	10.1790038804545	0.299416326895575	10.4804910584737	0.102387078264672	10.6816839893221	0.195651612717754	10.3289800923322	0.188728105559438
TBX5_ENSG00000089225	0	0	0	0	0	0	0	0
BRAP_ENSG00000089234	8.70315230393874	0.184551725988105	8.57502095130471	0.135122406949518	9.02478330565672	0.108423824607729	8.51393658148398	0.232052721390149
ERP29_ENSG00000089248	11.6348545426037	0.410978108027088	12.1116698850819	0.267029701248865	11.9638950079938	0.494529152780925	11.7305620748337	0.216127853675152
NOS1_ENSG00000089250	0	0	0	0	0	0	0	0
FUS_ENSG00000089280	10.3976634947288	0.512456568556169	9.85780181277643	0.55953693045991	9.72986964373306	0.840904091378771	10.832998039781	0.871423954041028
IGBP1_ENSG00000089289	9.23530448667914	0.172532483637474	9.66836481420508	0.208929297420403	10.1397904424738	0.391376395343978	9.44679730979639	0.169428807938039
FXYD5_ENSG00000089327	9.78005441029929	0.338053954773842	10.0929163777927	0.0908127555413722	9.68315038945443	0.210588785509432	9.80750276181056	0.2894968686389
ZNF302_ENSG00000089335	7.29160183180668	0.487634138157342	6.63803369078127	0.15951592910605	6.89155539950828	0.34058139785148	6.68353675449891	0.457007048212259
GRAMD1A_ENSG00000089351	9.54079487679853	0.490791251437201	9.50223990488578	0.296566139346895	9.47197432902276	0.336936770698021	9.15835162678806	0.539064952746001
FXYD3_ENSG00000089356	0.897032885918926	1.28016010768341	2.4720390797515	0.704160820633012	1.49567673652731	1.45644671379389	2.27623857955487	0.607652684616682
HEPH_ENSG00000089472	0	0	0	0	0	0	0	0
CDIP1_ENSG00000089486	6.96060251152506	0.45325936724204	7.05609766450458	0.321043908344338	7.03723354611249	0.341162963103475	6.8677285844678	0.294037495942656
CMTM1_ENSG00000089505	3.82366785796085	0.365462337070764	3.01320233220996	1.0233607390969	4.71342234897352	0.238188280262368	1.59663970857976	1.85372732977435
KCNH4_ENSG00000089558	1.0320108226936	1.30496540397411	1.14314818819875	0.891448352886175	0.718934073276145	0.85507350067501	1.46518853298822	1.13019228781108
GANAB_ENSG00000089597	11.7905846772882	0.194897883056879	12.3375215696661	0.255176481171689	12.5716023272736	0.375995638189198	12.1492583660862	0.336659226430376
GMIP_ENSG00000089639	10.1047538492996	0.450384284150447	10.2430137100045	0.174327829445606	10.1339978803067	0.183941876697012	10.2636282838757	0.185746849673187
RBM41_ENSG00000089682	7.25738364725535	0.486133678586766	6.64888636076845	0.317173826571953	7.06341728552362	0.448351870196645	6.65242576179249	0.346751418651868
BIRC5_ENSG00000089685	0.723494519831849	0.958009771647926	0.866665522589627	1.00204821017835	0.222089621534818	0.444179243069636	0	0
LAG3_ENSG00000089692	6.71127915507063	2.16377256240564	6.60957530838748	0.428576087312019	4.30607242576661	0.731338985309415	7.75732329026942	1.7650765865456
MLF2_ENSG00000089693	10.5978093713938	0.200694511838258	10.8721906218942	0.200172202447683	10.2671045558693	0.143548824525696	10.9393807104651	0.266978328149778
OTUB2_ENSG00000089723	0	0	0.524003955484335	1.04800791096867	0	0	0	0
DDX24_ENSG00000089737	8.75211545566152	0.162638204635102	8.91886391756352	0.215097970725198	9.04780446018467	0.1612487299098	9.09841201640201	0.602655513951824
ZBTB25_ENSG00000089775	6.66373927553401	0.314588700940989	6.35212684876898	0.251769960060451	6.61967723342404	0.372009380257027	6.37255630368069	0.352934929349921
NECAP1_ENSG00000089818	7.89175756776095	0.504949289977082	7.64898501943815	0.250649529370139	7.55966820729778	0.251708729007392	8.00123742864294	0.249107744639799
ARHGAP4_ENSG00000089820	9.96001300857002	0.795501887806412	9.745117522008	0.300300982025279	9.51168984397271	0.253532256101101	9.78931406589132	0.525895122697834
ANKRD24_ENSG00000089847	1.54503555685566	1.26141074763466	0.383968336370365	0.76793667274073	0.656967379496357	1.00236695575572	0.86465609990305	1.10239566986535
DHX32_ENSG00000089876	8.01564306311001	0.0809740641013472	8.10639423810834	0.128969922332425	8.4121462176656	0.367543234781049	7.92288065790675	0.0918380672515334
RCOR1_ENSG00000089902	9.79517188984195	0.153595539066566	9.68282404814939	0.137849979828814	9.60668943202822	0.0944430131390611	9.52100150781178	0.200184414023093
GPATCH2L_ENSG00000089916	9.84130836630577	0.348990487354688	9.61782316930577	0.146936514888302	10.025725515559	0.200061558037446	9.74877087749334	0.214365137148835
LTBP4_ENSG00000090006	8.96358444955071	0.556077526149905	8.92556837698684	0.278758727580141	8.77141814019426	0.284254921097599	8.93494617675098	0.153612495026944
BLVRB_ENSG00000090013	5.72207760633057	1.52246354558416	6.66816292472754	0.321010403684309	5.8361051319875	0.366035841916148	6.30832773024575	0.250699720989173
SLC9A1_ENSG00000090020	8.35381360737246	0.427367556186778	8.38241198061768	0.354392352875608	8.21999575466073	0.227183597113961	8.70699396215822	0.362771153035392
SPTLC1_ENSG00000090054	9.50838622708971	0.162148966847487	9.68525244829092	0.0753631777753638	9.88452426183163	0.198916912782044	9.60549786818608	0.186079692803178
PAPOLA_ENSG00000090060	11.1149167643216	0.186516966810981	11.1808661769497	0.109820486914417	11.1533845029318	0.0784565627767878	11.3167156440108	0.2728804442408
CCNK_ENSG00000090061	9.43832837702699	0.307612468679027	9.32218299307496	0.0346446582413564	9.65761294461599	0.0656977231188392	9.45663799370333	0.380189135851104
PCBP4_ENSG00000090097	3.24674663645259	2.1897708359874	3.23402939087987	0.872311091677813	3.18155530587843	0.931968488390798	3.46618847586643	0.828698779233747
RGS1_ENSG00000090104	8.49706097030815	0.91683286498555	8.76460585527359	0.577270068025784	7.57619179953466	0.606327731403677	10.4117480160809	1.64912298835269
YPEL3_ENSG00000090238	9.41177317410175	0.498577652110747	9.20117254042532	0.511408886380907	9.16431180663047	0.251829685728785	8.67265544139283	0.820696867935418
MRPS33_ENSG00000090263	6.79250209145452	0.395585663779801	7.62424504418355	0.565258717672523	7.23750617391648	0.353047626824865	7.43655065179199	0.419274389457273
NDUFB2_ENSG00000090266	8.64226662271765	0.445331656542814	9.14101213319401	0.279494350726043	9.18522214514707	0.353328788053787	9.26707222958434	0.298991594672721
NUDC_ENSG00000090273	9.76974572890697	0.196605738560297	10.1441299834221	0.234818569658461	10.2487003192999	0.209089819340722	10.1649946569137	0.333669053846618
MAEA_ENSG00000090316	9.56075736666214	0.0556966386943535	9.60962027465582	0.116114487941399	9.71860018493669	0.326649236875263	9.37337433468702	0.203313636682533
ICAM1_ENSG00000090339	10.0454625315754	0.517006784169027	10.7314347052701	0.578640844119026	10.2163627963821	1.15109604097632	12.3846716139308	1.12912155859787
STRN4_ENSG00000090372	9.3863099757202	0.0703058226558134	9.06185349650965	0.191942241845132	9.24895200356732	0.419672984639256	9.43489011656123	0.228533238337738
IRAK3_ENSG00000090376	4.24268314733109	0.48042764411025	3.6024035656629	0.989094557985251	3.29758310762547	1.20633129794203	3.74190206919178	0.901717622863434
LYZ_ENSG00000090382	8.85474122713409	0.72772956237981	8.33619963235246	0.740836844215722	6.91851978187012	0.342555343503829	7.9689721807778	1.08262978859731
SI_ENSG00000090402	0	0	0	0	0	0	0	0
MUL1_ENSG00000090432	8.77490533938114	0.315414201538155	9.17467768958637	0.207170961251127	9.53499228101371	0.267036874328795	8.96568317017551	0.267191627457744
TFAP4_ENSG00000090447	6.65248334379677	0.521106145801384	6.33993469628429	0.221410273862102	6.27059105278784	0.173204587915989	4.80089911429818	1.41867003229489
PDCD7_ENSG00000090470	8.6035894712394	0.16643390012876	8.54890922045396	0.13264304368161	8.82071817588964	0.0571203573215232	8.49779048516743	0.206299864275184
SPG21_ENSG00000090487	9.09041263460881	0.217675499009864	9.42588094675802	0.369122132115571	9.29268075069241	0.399202712662377	9.20167261792341	0.344430670094391
FETUB_ENSG00000090512	0	0	0	0	0	0	0	0
DNAJB11_ENSG00000090520	9.25385869420708	0.221502254498071	9.59769485444236	0.223197452869365	9.76878186004484	0.139062667420709	9.65521506931171	0.35341320800384
P3H2_ENSG00000090530	9.09244935833382	0.3087981892768	9.29957564401965	0.28124415656916	8.71491063305304	0.228836588151748	8.90177070256204	0.369428430009754
THPO_ENSG00000090534	0	0	0	0	0	0	0	0
CHRD_ENSG00000090539	1.24619303177903	1.04801292833076	0.173589796096664	0.347179592193328	0.538775570033419	0.628496431214043	0.289225381997772	0.578450763995545
FLT3LG_ENSG00000090554	0.723494519831849	0.958009771647926	0	0	0	0	0.172859000876291	0.345718001752583
RAB11FIP3_ENSG00000090565	6.32504010259129	0.34582465932461	5.66339427935796	0.801972482034431	5.88595205132567	0.493808116130719	6.04543990844265	0.333781213495908
GNPTG_ENSG00000090581	8.75814309491031	0.305645473317199	8.91542374937947	0.224823616194615	8.84071043669044	0.160764534610664	9.13150871321694	0.0937583486528162
ZNF268_ENSG00000090612	6.22104584323649	0.626204909846147	6.1687835581143	0.1274553400829	6.32517679537328	0.398808428321808	6.06527815104771	0.272911543936297
GOLGA3_ENSG00000090615	10.0432298223487	0.267502859380341	9.24814815371461	0.467697630065112	9.30842172688346	0.974327643916289	9.69790828594001	0.48772156619154
PABPC4_ENSG00000090621	9.59197155939518	0.10560984930914	9.67985945912061	0.105528213442998	9.33178232482577	0.268203443682856	9.78029957765322	0.152833456195649
CD209_ENSG00000090659	0	0	0.29028344004789	0.58056688009578	0	0	0	0
CERS4_ENSG00000090661	7.60457862806765	0.378471980126131	7.81971616640906	0.357873290762398	7.06820596936436	0.541979661788073	7.79933300156961	0.118129968615643
MCOLN1_ENSG00000090674	7.83971993892847	0.102869357485554	8.07593013758039	0.1688375455701	7.87190202103207	0.28810481633311	8.04079407560343	0.375749884994733
USP48_ENSG00000090686	9.61348376109726	0.27864485207666	9.16346391041415	0.168419071612853	9.32451715448129	0.395244103292334	9.23835293125503	0.30742526457472
EFNB1_ENSG00000090776	6.91498130597578	0.229332024509469	6.63838296913403	0.193271761744122	7.20079398063966	0.43066869746548	6.78667939997801	0.542341366172798
PDPR_ENSG00000090857	9.67014261869549	0.601066404133039	9.82111996601908	0.499302638040199	9.80782800806493	0.339854448687083	9.6084162509342	0.403320703138054
AARS_ENSG00000090861	10.0053923315603	0.188145626546438	10.3415185499383	0.224997240130649	10.4961868107728	0.310894261326502	10.0054280119964	0.36315841370196
GLG1_ENSG00000090863	12.2345596070672	0.0704553131994134	12.2814293024333	0.132728958195687	12.0775476507016	0.167451418541525	12.1996340128593	0.149156678303756
KIF4A_ENSG00000090889	1.19586478409053	1.46171151522606	0.591244812035119	0.790532386712724	0.926209692133945	1.12271070048833	0.95249608811858	1.1465579910969
TNRC6A_ENSG00000090905	9.53844100838413	0.320408914486752	8.96847512121679	0.500256233164663	9.32788535025792	0.655874961649212	8.94700080116751	0.653760777724194
PLEKHG2_ENSG00000090924	8.84670113351986	0.226938544247083	8.47700896564151	0.345191681404229	8.21715265006004	0.232846609864631	8.90421641385724	0.295894636111242
DLL3_ENSG00000090932	0	0	0	0	0	0	0	0
NAT14_ENSG00000090971	7.36444895520337	0.605690779212528	7.62464000980219	0.186597835872909	7.94505649319335	0.397628177640494	7.35627702155311	0.519883822410625
PITPNM2_ENSG00000090975	1.69830136539358	1.46429129830051	0.173589796096664	0.347179592193328	1.20694975939458	0.864976869265177	1.13042342264112	1.44270555084631
EXOC1_ENSG00000090989	8.61404925328235	0.313348581064742	8.30238054482268	0.222084058077713	7.92206475941625	0.30234369992908	8.27462582801028	0.114115710268351
RBM27_ENSG00000091009	7.56143178042768	0.248683132759561	7.6137451434333	0.0564918091966905	7.88045755142219	0.211603544254348	7.39385622632224	0.150545531297385
POU4F3_ENSG00000091010	0.334739975554907	0.669479951109815	0.266178807204425	0.53235761440885	2.3574169471455	0.199120977651024	0.975214615972477	1.29917238049331
OSBPL8_ENSG00000091039	10.3029482542213	0.104922460722484	10.3424312317784	0.341294397442468	10.3993884116826	0.263815655596223	10.0431907331956	0.18597974695941
DTX2_ENSG00000091073	8.00496803693309	0.197743978968419	7.83488688998637	0.191658599330572	7.96617324377294	0.319478655801015	7.69194993473845	0.290378686225956
NLRC4_ENSG00000091106	1.79220438514837	1.32850840512261	0.531118592804964	0.618576026968516	0.935696812995612	0.81462472354739	0.79462330917959	0.984593056516318
PUS7_ENSG00000091127	6.10022173687808	0.43682489147081	5.56811788056171	0.581279517872449	5.8574929667849	0.646197267065308	5.90306940374767	0.612629644798011
LAMB4_ENSG00000091128	0	0	0	0	0	0	0	0
NRCAM_ENSG00000091129	1.93226719798781	1.74871611156246	1.33541190425326	1.34022953739653	0.242054864911651	0.484109729823303	1.13167777951082	0.956665310727416
LAMB1_ENSG00000091136	0.50531463160208	1.01062926320416	0	0	0.56768441741123	1.13536883482246	1.03684173143522	1.64533473615816
SLC26A4_ENSG00000091137	1.11488766773617	1.36064642186324	0.840344061608522	1.07085081339871	1.64862150476046	1.21078573003063	1.32283781241612	0.963766192222072
SLC26A3_ENSG00000091138	0	0	0	0	0	0	0	0
DLD_ENSG00000091140	9.05989926749897	0.300932064128959	9.28448003811333	0.334405590701534	9.188959171032	0.278892800104746	9.38128672427911	0.274476277369805
WDR7_ENSG00000091157	9.30770221250038	0.406993847206841	9.50738300480691	0.204638655065813	9.76446581854664	0.29118415582319	9.49662815837284	0.364149197851693
TXNL1_ENSG00000091164	9.19215608194381	0.167676768521474	9.40786345422352	0.195334575182357	9.56461609471842	0.287725482760043	9.59961856142951	0.48778979536868
IL5RA_ENSG00000091181	1.41869966253996	1.11668035736888	0	0	0.600580139634366	0.719098710745008	0.289225381997772	0.578450763995545
ABCC6_ENSG00000091262	0.552919863784676	0.666226071422359	1.08126075127704	1.34930538605781	0.808428358578251	0.54629544195782	0.497173608993649	0.588320886618378
CMTM6_ENSG00000091317	11.2392637454932	0.178338729461912	11.5901071554746	0.245512250026794	11.560020360318	0.220758350516889	11.4552012895113	0.252706405504179
ITGA6_ENSG00000091409	3.84562461167928	1.45831591301206	3.55135934648326	0.962395953413478	3.45731836499383	0.630223566141959	3.42342326070506	1.63258856340329
RAPGEF4_ENSG00000091428	0.218179888229768	0.436359776459537	0.173589796096664	0.347179592193328	1.02279350778874	0.744288182886026	0.289225381997772	0.578450763995545
AC013461.1_ENSG00000091436	5.42948352846376	0.390490985066157	5.90162260050687	0.62644745377059	6.08960302854761	0.529526195769288	6.2384588864062	0.520530036639701
SMPX_ENSG00000091482	0	0	0	0	0	0	0	0
FH_ENSG00000091483	8.7576676648347	0.290615241129236	9.10922389340536	0.157180377980911	9.38900820030232	0.305866707113	9.14040741001041	0.196964469511591
SEL1L3_ENSG00000091490	12.5338598985928	0.420318888125998	12.4275621617625	0.33964062424065	11.5529305612106	0.250630409071882	12.2649668563275	0.541733424538885
TF_ENSG00000091513	0.78317633712966	0.913002596191404	0	0	0.682328441664632	0.801144107731101	0.601785890071183	1.20357178014237
CDV3_ENSG00000091527	11.5545482257042	0.147569823874748	11.4260511154683	0.11145656305885	11.5772629029582	0.075284683485375	11.3780657044334	0.199368764288451
MYO15A_ENSG00000091536	0.423065133579357	0.488995708650757	0.70382264465241	0.859586589253511	0.358525274722715	0.71705054944543	1.41373985990522	1.01486120853242
ALKBH5_ENSG00000091542	10.4197973368977	0.29405821704065	10.5475275086854	0.118350417072609	10.8600860063908	0.154197239847484	10.4998653975344	0.129475874058997
APOH_ENSG00000091583	0	0	0	0	0	0	0	0
NLRP1_ENSG00000091592	5.51843604404768	1.77470228101289	5.79981260944971	0.672137352586535	5.47322640569619	0.591767400471041	6.03921338199008	0.592738209599012
PITPNM3_ENSG00000091622	0.827962116389736	0.60298983072691	0.455079205181044	0.5542342897536	1.33541517201703	1.02560931873989	0.952681987294983	1.10450756877098
SPAG7_ENSG00000091640	8.5081703497186	0.421595885762073	8.82194118255308	0.111673940872755	8.72079239324439	0.309097442204438	8.81508701758319	0.095879720503125
ORC6_ENSG00000091651	4.33745763370373	0.315217269416942	4.42282613034977	0.312475530483036	5.23876955074279	0.372887155967515	4.55733259911786	0.640022568495523
ZFHX4_ENSG00000091656	0	0	0	0	0	0	0	0
SLC17A6_ENSG00000091664	0	0	0	0	0	0	0.31946093322016	0.63892186644032
CPA1_ENSG00000091704	0	0	0	0	0	0	0	0
ZC3HC1_ENSG00000091732	6.88341123102234	0.289328312827137	7.36560345132248	0.229467337499343	7.22722514780931	0.431657744276169	7.41511874003816	0.608337133340865
ESR1_ENSG00000091831	1.55912219467973	1.5765651849452	2.3331936098	0.865843841540244	2.35440459536645	1.08031349911321	2.42533221460649	0.146866981893652
RGS17_ENSG00000091844	0.218179888229768	0.436359776459537	0	0	0	0	0	0
ANGPT2_ENSG00000091879	0	0	0.437643837447985	0.87528767489597	0	0	0	0
TMEM101_ENSG00000091947	7.97635088308174	0.340914103935583	8.65875776445277	0.295589186799428	8.91868114073704	0.297669370264771	8.07571027445143	0.462446620758738
CD200_ENSG00000091972	4.33295048687337	0.393267777806015	3.25281442574935	1.15136664410706	3.34134240538367	0.646144559612405	1.9088289144759	1.49164204875289
CCDC80_ENSG00000091986	0	0	0	0	0	0	0	0
CMA1_ENSG00000092009	0	0	0	0	0	0	0	0
PSME1_ENSG00000092010	11.1656234885596	0.466351880938784	11.585751330463	0.139099808659983	11.3058703268259	0.183617568902136	11.6805298381506	0.441603652182969
PPP2R3C_ENSG00000092020	7.4589353005549	0.606464380816683	7.39726365063317	0.48921199915361	6.68287840933591	0.686496384188181	7.7443502903335	0.21626907758134
HAUS4_ENSG00000092036	6.18979587493059	0.227195333274028	6.39581293218643	0.210864887992946	5.90123204975899	0.561076870801903	6.09960513290872	0.291134187719918
JPH4_ENSG00000092051	0	0	0.630833889312743	1.26166777862549	0	0	0.528662617202052	0.636446768564448
MYH7_ENSG00000092054	0	0	0	0	0	0	0.55555689269986	1.11111378539972
CEBPE_ENSG00000092067	0.699937558160913	0.849451794518916	0.240835152757075	0.481670305514149	0	0	0.436930337038357	0.873860674076715
SLC7A8_ENSG00000092068	0.78317633712966	0.913002596191404	0.546259764319685	1.09251952863937	2.39697047816304	0.596478101567051	2.22118509230467	1.14762705416791
OSGEP_ENSG00000092094	7.72072169920836	0.360835747273358	7.48254593267245	0.209214010120126	7.47999877094748	0.62872715513248	7.48783384335375	0.498122716484858
SLC22A17_ENSG00000092096	2.82289129730563	2.02654449318202	3.42649572071715	1.23473634429477	3.22697064608118	0.563736426570333	2.66058083679287	0.589599833621848
RNF31_ENSG00000092098	8.93827766458329	0.283908099961006	9.02924497746741	0.119532054606223	9.08550559494082	0.0872666495025441	9.13119103413396	0.116037101725117
SCFD1_ENSG00000092108	8.97255630704774	0.147801667484749	8.8247566296889	0.153973941041051	9.13106957238153	0.162075174261983	8.80411565640905	0.231997921149442
G2E3_ENSG00000092140	7.32052914973529	0.544188864294437	7.20375524354428	0.165103957382929	6.58476495061614	0.411327221015959	7.30744513003061	0.212424145922428
HECTD1_ENSG00000092148	10.9057030838896	0.134362587585116	10.7037128867216	0.20592803707946	11.0333499173377	0.0662642062388473	10.8316940122156	0.0847666774634862
HNRNPC_ENSG00000092199	11.6274304493837	0.101000233536854	11.8713707753531	0.236534536667877	11.9866633135337	0.233532034718405	12.0283532930731	0.405804339016185
RPGRIP1_ENSG00000092200	0.218179888229768	0.436359776459537	0	0	0	0	0	0
SUPT16H_ENSG00000092201	10.7991457834246	0.161198728682706	10.964065382993	0.0538816329858481	10.9279401495315	0.212370274678668	11.0486515409481	0.218532582914281
TOX4_ENSG00000092203	10.2420350249776	0.330838556979038	10.4219796455776	0.192763099074314	10.2634069070939	0.0845499727589718	10.9639083135079	0.941110778943522
GEMIN2_ENSG00000092208	6.20640553613843	0.444677132178821	6.24546521563806	0.0360745587540059	6.17311614509251	0.207675072256445	6.8074148640799	1.01757238979859
TGM1_ENSG00000092295	3.78142022587289	0.743400893271586	2.85070630529676	1.00059997346233	1.48343487591448	1.38011390921034	5.08100860232673	1.64962830283079
TINF2_ENSG00000092330	10.138068466841	0.286413220520396	10.4522979370953	0.124192552395143	10.780542002729	0.299166508579233	10.653802964032	0.507628292210024
DAZL_ENSG00000092345	0.488098934265468	0.569905782309111	0.814287395532225	1.01476731072984	0.56768441741123	1.13536883482246	1.67554111488591	2.0047395196022
TBL1Y_ENSG00000092377	0	0	0	0	0	0	0	0
SEMA6A_ENSG00000092421	1.21546975341718	1.89433943943948	0.979083160665379	0.877265117583525	0	0	0.685989233974705	1.37197846794941
TRPM7_ENSG00000092439	9.93507622038839	0.604763908801605	9.66465135206166	0.319315505147641	9.01260111163828	0.864767814754312	9.79709037501026	0.314232636456745
TYRO3_ENSG00000092445	1.20596436967528	1.7670308415928	0.558854652524142	1.11770930504828	0.358525274722715	0.71705054944543	1.4466055660075	0.970317522212606
WDR76_ENSG00000092470	5.90390636253912	0.327559730793912	6.08562888830945	0.239096567850105	5.45383667701674	0.191032422058899	5.77480569234899	0.453813836748258
CAPN3_ENSG00000092529	2.90044707631741	2.13929844717564	0.817793558750455	1.63558711750091	1.35300404197514	1.82850606247536	2.36599283279117	1.76141767313946
SNAP23_ENSG00000092531	9.93024842326397	0.240567206848574	10.1028632788467	0.227214474753837	10.1586085618195	0.187934384916482	10.1318418212229	0.239343094731927
TBX15_ENSG00000092607	1.76903204366463	2.38881391108156	0	0	0.127875708298369	0.255751416596739	0.172859000876291	0.345718001752583
PHGDH_ENSG00000092621	3.88198939156803	1.45383196200208	4.05829531673817	0.207337113144653	3.07045566734386	2.06372325365325	3.74904605339553	0.765978930143411
COL9A3_ENSG00000092758	5.06352494752823	1.28990712423591	5.30801202277283	0.776833542092321	4.55331101502613	0.535952469758897	4.23530317982931	1.33183347377352
EZR_ENSG00000092820	11.7899863571355	0.161414870392009	11.990093655049	0.313853783269066	11.4706139776192	0.181851443765736	12.4799414692271	0.694869450278084
MYL6_ENSG00000092841	11.8178294085102	0.546695779802759	12.3063756880205	0.200655612091952	12.267861315321	0.414606609663344	12.2407636469594	0.321366387735559
AGO1_ENSG00000092847	9.86291500641991	0.119054950383221	9.72953753769932	0.0862062695016134	9.82832795681392	0.0584080052424741	9.50591420108703	0.421711173871024
TEKT2_ENSG00000092850	1.02155058314429	1.20871218153071	0	0	0.796880030967827	0.92111173612315	0.641345734145553	1.28269146829111
CLSPN_ENSG00000092853	4.68885149713195	1.10684669141128	4.04585361755372	0.499841373905399	3.99368208384457	0.917621100903459	5.19954218632613	0.302729697168194
RFFL_ENSG00000092871	8.04334093932444	0.48575840753997	7.80259444315141	0.38220954442514	8.27739766560459	0.218105635264196	8.10082280193626	0.0961738545384525
UNC13D_ENSG00000092929	9.15460843714766	0.608082613388242	9.03991147135338	0.438480038180049	8.50294643536607	0.359589406415446	8.89605206838337	0.283490221263879
MFSD11_ENSG00000092931	7.68953009913492	0.280755486174327	7.60290718692726	0.205542498422274	7.84819153629006	0.31611983454426	7.54985549731701	0.127171580923029
DPYSL2_ENSG00000092964	10.53032528711	0.199344859331085	10.8126479648879	0.172051008748523	10.6808957637844	0.199957639414489	10.3670824973724	0.653574993549273
TGFB2_ENSG00000092969	0.353157825004447	0.706315650008895	0.729145038039825	1.45829007607965	1.25942829461772	1.4542997474229	0.601785890071183	1.20357178014237
GPATCH2_ENSG00000092978	7.23894417359439	0.237116208297336	7.38675378408394	0.162914589027932	7.52273176630673	0.164192831385993	7.4118267703433	0.15945241304766
NUP50_ENSG00000093000	9.99490605703745	0.195069099521791	9.95502970603278	0.0520487064299111	10.0899870762569	0.0245324555929969	9.87185404599766	0.156185473409805
CDC45_ENSG00000093009	0.980178311153625	1.24033138772066	1.02845622353213	0.719147828242933	1.09104000004015	0.778777274859846	1.33055535943735	1.24693355121051
COMT_ENSG00000093010	10.3120491416599	0.595445464575383	10.7601950081736	0.109274631818254	10.5470362082169	0.152734073132195	10.6326571245328	0.129203588199252
CECR1_ENSG00000093072	10.8400157871428	0.475793806958725	10.7858127626858	0.427048425917263	10.0650745645017	0.501157234036859	10.6880733251596	0.457977458873114
XXbac-B461K10.4_ENSG00000093100	0	0	0	0	0.242054864911651	0.484109729823303	0	0
VNN3_ENSG00000093134	0.218179888229768	0.436359776459537	0	0	0	0	0	0
[truncated: 58,281 more rows]
